# Supplementary material for: μ-Acetato-diacetato{μ-6,6′-dimethoxy-2,2′-[o-phenylenebis(nitrilomethanylylidene)]diphenolato}gadolinium(III)zinc
Source: Acta Crystallogr Sect E Struct Rep Online. 2011 Aug 2;67(Pt 9):m1185. doi: 10.1107/S160053681102890X (PMC3200867; doi:10.1107/S160053681102890X)
Supplement: Supplementary file 1 [file e-67-m1185-sup1.cif]

##############################################################################
#                                                                            #
# This CIF contains the data in a paper accepted for publication in          #
# Acta Crystallographica Section E. It conforms to the requirements of       #
# Notes for Authors for Acta Crystallographica Section E, and has been       #
# peer reviewed under the auspices of the IUCr Commission on Journals.       #
#                                                                            #
# Full details of the Crystallographic Information File format               #
# are given in the paper "The Crystallographic Information File (CIF):       #
# a New Standard Archive File for Crystallography" by S. R. Hall, F. H.      #
# Allen and I. D. Brown [Acta Cryst. (1991), A47, 655-685].                  #
#                                                                            #
# The current version of the core CIF dictionary is obtainable from          #
# ftp://ftp.iucr.org/pub/cif_core.dic.                                       #
#                                                                            #
# Software is freely available for graphical display of the structure(s)     #
# in this CIF. For information consult the CIF software page                 #
# http://www.iucr.org/resources/cif/software.                                #
#                                                                            #
# This file may be used for bona fide research purposes within the           #
# scientific community so long as proper attribution is given to the journal # 
# article from which it was obtained.                                        #
#                                                                            #
##############################################################################
data_I
_audit_creation_method     SHELXL-97
_chemical_name_systematic
;
\m-Acetato-diacetato{\m-6,6'-dimethoxy-2,2'-[<i>o</i>-
phenylenebis(nitrilomethanylylidene)]diphenolato}gadolinium(III)zinc
;
_chemical_name_common     ?
_chemical_formula_moiety     'C28 H27 Gd N2 O10 Zn'
_chemical_formula_sum     'C28 H27 Gd N2 O10 Zn'
_chemical_formula_iupac     '[Gd Zn (C22 H18 N2 O4) (C2 H3 O2)3]'
_chemical_formula_weight     774.16
_chemical_melting_point     ?
_symmetry_cell_setting     monoclinic
_symmetry_space_group_name_H-M     'P 21/c'
_symmetry_space_group_name_Hall     '-P 2ybc'
loop_
    _symmetry_equiv_pos_as_xyz
    'x, y, z'
    '-x, y+1/2, -z+1/2'
    '-x, -y, -z'
    'x, -y-1/2, z-1/2'
_cell_length_a     14.012(3)
_cell_length_b     13.581(3)
_cell_length_c     15.426(3)
_cell_angle_alpha     90.00
_cell_angle_beta     103.65(3)
_cell_angle_gamma     90.00
_cell_volume     2852.6(10)
_cell_formula_units_Z     4
_cell_measurement_reflns_used     16409
_cell_measurement_theta_min     3.00
_cell_measurement_theta_max     27.51
_cell_measurement_temperature     293(2)
_exptl_crystal_description     block
_exptl_crystal_colour     yellow
_exptl_crystal_size_max     0.15
_exptl_crystal_size_mid     0.14
_exptl_crystal_size_min     0.13
_exptl_crystal_density_diffrn     1.803
_exptl_crystal_density_meas     ?
_exptl_crystal_density_method     'not measured'
_exptl_crystal_F_000     1532
_exptl_absorpt_coefficient_mu     3.206
_exptl_absorpt_correction_type     multi-scan
_exptl_absorpt_process_details     '(ABSCOR; Higashi, 1995)'
_exptl_absorpt_correction_T_min     0.6449
_exptl_absorpt_correction_T_max     0.6807
_exptl_special_details     ?
_diffrn_ambient_temperature     293(2)
_diffrn_radiation_type     MoK\a
_diffrn_radiation_wavelength     0.71073
_diffrn_radiation_source     'fine-focus sealed tube'
_diffrn_radiation_monochromator     graphite
_diffrn_measurement_device_type     'Rigaku R-AXIS RAPID'
_diffrn_measurement_method     '\w scan'
_diffrn_detector_area_resol_mean     ?
_diffrn_reflns_number     26483
_diffrn_reflns_av_R_equivalents     0.0733
_diffrn_reflns_av_sigmaI/netI     0.0650
_diffrn_reflns_theta_min     3.00
_diffrn_reflns_theta_max     27.48
_diffrn_reflns_theta_full     27.48
_diffrn_measured_fraction_theta_max     0.992
_diffrn_measured_fraction_theta_full     0.992
_diffrn_reflns_limit_h_min     -18
_diffrn_reflns_limit_h_max     18
_diffrn_reflns_limit_k_min     -17
_diffrn_reflns_limit_k_max     16
_diffrn_reflns_limit_l_min     -19
_diffrn_reflns_limit_l_max     18
_diffrn_standards_number     ?
_diffrn_standards_interval_count     ?
_diffrn_standards_interval_time     ?
_diffrn_standards_decay_%     ?
_refine_special_details
;
Refinement of <i>F</i>^2^ against ALL reflections. The weighted <i>R</i>-factor
<i>wR</i> and goodness of fit <i>S</i> are based on <i>F</i>^2^, conventional
<i>R</i>-factors <i>R</i> are based on <i>F</i>, with <i>F</i> set to zero for
negative <i>F</i>^2^. The threshold expression of <i>F</i>^2^ >
\s(<i>F</i>^2^) is used only for calculating <i>R</i>-factors(gt) <i>etc</i>.
and is not relevant to the choice of reflections for refinement.
<i>R</i>-factors based on <i>F</i>^2^ are statistically about twice as large
as those based on <i>F</i>, and <i>R</i>- factors based on ALL data will be
even larger.
;
_reflns_number_total     6488
_reflns_number_gt     4513
_reflns_threshold_expression     >2sigma(I)
_refine_ls_structure_factor_coef     Fsqd
_refine_ls_matrix_type     full
_refine_ls_R_factor_all     0.0754
_refine_ls_R_factor_gt     0.0409
_refine_ls_wR_factor_gt     0.0697
_refine_ls_wR_factor_ref     0.0784
_refine_ls_goodness_of_fit_ref     1.014
_refine_ls_restrained_S_all     1.014
_refine_ls_number_reflns     6488
_refine_ls_number_parameters     384
_refine_ls_number_restraints     0
_refine_ls_hydrogen_treatment     constr
_refine_ls_weighting_scheme     calc
_refine_ls_weighting_details
         'calc w=1/[\s^2^(Fo^2^)+(0.0272P)^2^+1.1216P] where P=(Fo^2^+2Fc^2^)/3'
_atom_sites_solution_hydrogens     geom
_atom_sites_solution_primary     direct
_atom_sites_solution_secondary     difmap
_refine_ls_shift/su_max     0.000
_refine_ls_shift/su_mean     0.000
_refine_diff_density_max     0.585
_refine_diff_density_min     -0.816
_refine_ls_extinction_method     none
_refine_ls_extinction_coef     ?
loop_
    _atom_type_symbol
    _atom_type_description
    _atom_type_scat_dispersion_real
    _atom_type_scat_dispersion_imag
    _atom_type_scat_source
    'C' 'C' 0.0033 0.0016
                         'International Tables Vol C Tables 4.2.6.8 and 6.1.1.4'
    'H' 'H' 0.0000 0.0000
                         'International Tables Vol C Tables 4.2.6.8 and 6.1.1.4'
    'Gd' 'Gd' -0.1653 3.9035
                         'International Tables Vol C Tables 4.2.6.8 and 6.1.1.4'
    'N' 'N' 0.0061 0.0033
                         'International Tables Vol C Tables 4.2.6.8 and 6.1.1.4'
    'O' 'O' 0.0106 0.0060
                         'International Tables Vol C Tables 4.2.6.8 and 6.1.1.4'
    'Zn' 'Zn' 0.2839 1.4301
                         'International Tables Vol C Tables 4.2.6.8 and 6.1.1.4'
_computing_data_collection     'RAPID-AUTO (Rigaku 1998)'
_computing_cell_refinement     'RAPID-AUTO (Rigaku 1998)'
_computing_data_reduction     'CrystalClear (Rigaku/MSC, 2002)'
_computing_structure_solution     'SHELXS97 (Sheldrick, 2008)'
_computing_structure_refinement     'SHELXL97 (Sheldrick, 2008)'
_computing_molecular_graphics     'SHELXTL (Sheldrick, 2008)'
_computing_publication_material     'SHELXL97 (Sheldrick, 2008)'
loop_
    _atom_site_type_symbol
    _atom_site_label
    _atom_site_fract_x
    _atom_site_fract_y
    _atom_site_fract_z
    _atom_site_U_iso_or_equiv
    _atom_site_adp_type
    _atom_site_calc_flag
    _atom_site_refinement_flags
    _atom_site_occupancy
    _atom_site_symmetry_multiplicity
    _atom_site_disorder_assembly
    _atom_site_disorder_group
    Gd Gd1 0.298502(17) 0.880640(16) 0.188340(16) 0.03607(7) Uani d . 1 1 . .
    Zn Zn1 0.05908(4) 0.84037(4) 0.19232(4) 0.03815(14) Uani d . 1 1 . .
    O O1 0.4228(3) 0.9767(3) 0.2964(3) 0.0660(12) Uani d . 1 1 . .
    O O2 0.4373(3) 0.8188(3) 0.3022(3) 0.0696(12) Uani d . 1 1 . .
    O O3 0.1371(2) 0.9446(2) 0.1482(2) 0.0457(8) Uani d . 1 1 . .
    O O4 0.2720(3) 1.0662(2) 0.1405(2) 0.0469(8) Uani d . 1 1 . .
    O O5 0.2482(3) 0.8884(4) 0.3247(3) 0.0844(14) Uani d . 1 1 . .
    O O6 0.1715(2) 0.7605(2) 0.1712(2) 0.0448(9) Uani d . 1 1 . .
    O O7 0.3403(2) 0.6960(2) 0.1719(2) 0.0459(9) Uani d . 1 1 . .
    O O8 0.2722(3) 0.8700(3) 0.0262(2) 0.0581(10) Uani d . 1 1 . .
    O O9 0.4224(3) 0.8956(3) 0.1017(3) 0.0594(10) Uani d . 1 1 . .
    O O10 0.0909(3) 0.8682(2) 0.3216(2) 0.0495(9) Uani d . 1 1 . .
    N N1 -0.0301(3) 0.7181(3) 0.1660(3) 0.0426(10) Uani d . 1 1 . .
    N N2 -0.0693(3) 0.9076(3) 0.1312(3) 0.0406(9) Uani d . 1 1 . .
    C C1 -0.2061(4) 0.6805(5) 0.1540(4) 0.0594(15) Uani d . 1 1 . .
    H H1A -0.1919 0.6148 0.1686 0.071 Uiso calc R 1 1 . .
    C C2 -0.3228(4) 0.8097(6) 0.1166(4) 0.0722(18) Uani d . 1 1 . .
    H H2A -0.3877 0.8308 0.1047 0.087 Uiso calc R 1 1 . .
    C C3 0.1527(5) 1.1987(3) 0.0881(3) 0.0528(14) Uani d . 1 1 . .
    H H3A 0.2012 1.2443 0.0847 0.063 Uiso calc R 1 1 . .
    C C4 -0.0760(4) 0.9959(3) 0.0987(3) 0.0441(12) Uani d . 1 1 . .
    H H4A -0.1388 1.0190 0.0729 0.053 Uiso calc R 1 1 . .
    C C5 0.4366(4) 0.6643(4) 0.1674(5) 0.0705(18) Uani d . 1 1 . .
    H H5A 0.4329 0.6302 0.1122 0.106 Uiso calc R 1 1 . .
    H H5B 0.4626 0.6208 0.2164 0.106 Uiso calc R 1 1 . .
    H H5C 0.4788 0.7205 0.1707 0.106 Uiso calc R 1 1 . .
    C C6 0.5288(6) 0.9052(5) 0.4231(4) 0.095(3) Uani d . 1 1 . .
    H H6A 0.5924 0.8835 0.4180 0.142 Uiso calc R 1 1 . .
    H H6B 0.5060 0.8634 0.4642 0.142 Uiso calc R 1 1 . .
    H H6C 0.5331 0.9718 0.4445 0.142 Uiso calc R 1 1 . .
    C C7 -0.3015(5) 0.7124(5) 0.1369(4) 0.0728(18) Uani d . 1 1 . .
    H H7A -0.3517 0.6683 0.1390 0.087 Uiso calc R 1 1 . .
    C C8 0.2713(4) 0.6248(3) 0.1765(3) 0.0399(11) Uani d . 1 1 . .
    C C9 0.0535(5) 1.2258(4) 0.0651(4) 0.0602(16) Uani d . 1 1 . .
    H H9A 0.0361 1.2898 0.0466 0.072 Uiso calc R 1 1 . .
    C C10 0.1059(4) 1.0339(3) 0.1223(3) 0.0373(11) Uani d . 1 1 . .
    C C11 -0.0183(4) 1.1587(4) 0.0697(4) 0.0550(15) Uani d . 1 1 . .
    H H11A -0.0838 1.1777 0.0532 0.066 Uiso calc R 1 1 . .
    C C12 0.1196(5) 0.4954(3) 0.1731(4) 0.0541(14) Uani d . 1 1 . .
    H H12A 0.0680 0.4512 0.1691 0.065 Uiso calc R 1 1 . .
    C C13 0.3513(4) 1.1311(4) 0.1360(4) 0.0594(15) Uani d . 1 1 . .
    H H13A 0.3416 1.1567 0.0765 0.089 Uiso calc R 1 1 . .
    H H13B 0.4122 1.0956 0.1513 0.089 Uiso calc R 1 1 . .
    H H13C 0.3531 1.1845 0.1771 0.089 Uiso calc R 1 1 . .
    C C14 -0.1514(4) 0.8451(4) 0.1298(3) 0.0459(12) Uani d . 1 1 . .
    C C15 0.0052(4) 1.0620(3) 0.0987(3) 0.0426(12) Uani d . 1 1 . .
    C C16 0.2889(4) 0.5246(3) 0.1824(3) 0.0512(13) Uani d . 1 1 . .
    H H16A 0.3522 0.5005 0.1880 0.061 Uiso calc R 1 1 . .
    C C17 -0.2486(4) 0.8776(5) 0.1134(4) 0.0600(14) Uani d . 1 1 . .
    H H17A -0.2638 0.9435 0.1005 0.072 Uiso calc R 1 1 . .
    C C18 0.1774(4) 1.1038(3) 0.1156(3) 0.0395(11) Uani d . 1 1 . .
    C C19 -0.1301(4) 0.7453(4) 0.1496(3) 0.0457(12) Uani d . 1 1 . .
    C C20 0.0996(4) 0.5986(3) 0.1719(3) 0.0424(12) Uani d . 1 1 . .
    C C21 -0.0006(4) 0.6290(4) 0.1625(3) 0.0510(13) Uani d . 1 1 . .
    H H21A -0.0482 0.5798 0.1531 0.061 Uiso calc R 1 1 . .
    C C22 0.3616(4) 0.8806(4) 0.0284(4) 0.0524(13) Uani d . 1 1 . .
    C C23 0.4599(4) 0.9003(4) 0.3355(4) 0.0498(13) Uani d . 1 1 . .
    C C24 0.2012(5) 0.8960(5) 0.4602(4) 0.0749(18) Uani d . 1 1 . .
    H H24A 0.2498 0.9466 0.4778 0.112 Uiso calc R 1 1 . .
    H H24B 0.2257 0.8352 0.4886 0.112 Uiso calc R 1 1 . .
    H H24C 0.1423 0.9144 0.4777 0.112 Uiso calc R 1 1 . .
    C C25 0.2112(5) 0.4601(4) 0.1798(4) 0.0632(16) Uani d . 1 1 . .
    H H25A 0.2223 0.3925 0.1827 0.076 Uiso calc R 1 1 . .
    C C26 0.1791(4) 0.8833(4) 0.3610(3) 0.0516(13) Uani d . 1 1 . .
    C C27 0.1785(4) 0.6639(3) 0.1738(3) 0.0385(11) Uani d . 1 1 . .
    C C28 0.3968(5) 0.8751(5) -0.0560(4) 0.084(2) Uani d . 1 1 . .
    H H28A 0.4423 0.9277 -0.0570 0.125 Uiso calc R 1 1 . .
    H H28B 0.3419 0.8811 -0.1064 0.125 Uiso calc R 1 1 . .
    H H28C 0.4289 0.8131 -0.0586 0.125 Uiso calc R 1 1 . .
loop_
    _atom_site_aniso_label
    _atom_site_aniso_U_11
    _atom_site_aniso_U_22
    _atom_site_aniso_U_33
    _atom_site_aniso_U_12
    _atom_site_aniso_U_13
    _atom_site_aniso_U_23
    Gd1 0.02645(12) 0.03976(12) 0.04177(14) -0.00167(10) 0.00757(9) -0.00027(11)
    Zn1 0.0263(3) 0.0438(3) 0.0441(3) 0.0004(2) 0.0079(2) -0.0002(2)
    O1 0.071(3) 0.054(2) 0.065(3) -0.028(2) 0.000(2) 0.0017(19)
    O2 0.068(3) 0.062(2) 0.064(3) 0.008(2) -0.014(2) -0.0066(19)
    O3 0.030(2) 0.0417(18) 0.065(2) 0.0033(14) 0.0124(17) 0.0161(15)
    O4 0.041(2) 0.0432(18) 0.057(2) -0.0066(15) 0.0117(17) 0.0041(15)
    O5 0.045(3) 0.166(4) 0.044(2) -0.021(3) 0.014(2) -0.010(3)
    O6 0.034(2) 0.0337(18) 0.070(3) -0.0015(14) 0.0186(18) -0.0013(15)
    O7 0.0256(19) 0.0440(18) 0.066(2) 0.0072(14) 0.0074(16) -0.0030(15)
    O8 0.041(2) 0.090(3) 0.044(2) 0.004(2) 0.0114(17) -0.0026(18)
    O9 0.036(2) 0.087(3) 0.057(3) -0.0017(19) 0.0137(19) 0.001(2)
    O10 0.036(2) 0.070(2) 0.043(2) 0.0000(17) 0.0112(16) 0.0014(16)
    N1 0.031(2) 0.054(2) 0.044(3) -0.0075(18) 0.0116(19) -0.0008(18)
    N2 0.033(2) 0.051(2) 0.037(2) 0.0069(17) 0.0061(18) -0.0012(17)
    C1 0.041(4) 0.088(4) 0.051(4) -0.013(3) 0.016(3) 0.000(3)
    C2 0.022(3) 0.134(6) 0.061(4) -0.009(3) 0.010(3) -0.007(4)
    C3 0.070(4) 0.039(3) 0.047(3) 0.000(3) 0.008(3) 0.002(2)
    C4 0.034(3) 0.062(3) 0.036(3) 0.017(2) 0.008(2) -0.005(2)
    C5 0.028(3) 0.069(4) 0.112(6) 0.011(3) 0.014(3) -0.010(3)
    C6 0.096(6) 0.110(5) 0.064(5) -0.045(5) -0.008(4) -0.005(4)
    C7 0.040(4) 0.110(5) 0.068(5) -0.022(3) 0.012(3) 0.000(4)
    C8 0.046(3) 0.036(2) 0.036(3) 0.001(2) 0.007(2) -0.0035(19)
    C9 0.078(5) 0.038(3) 0.060(4) 0.014(3) 0.008(3) 0.001(2)
    C10 0.040(3) 0.038(2) 0.032(3) 0.006(2) 0.007(2) -0.0005(18)
    C11 0.050(4) 0.050(3) 0.058(4) 0.017(3) 0.000(3) -0.002(2)
    C12 0.067(4) 0.041(3) 0.057(4) -0.011(3) 0.020(3) 0.001(2)
    C13 0.051(4) 0.063(3) 0.063(4) -0.017(3) 0.010(3) 0.012(3)
    C14 0.028(3) 0.069(3) 0.039(3) -0.001(2) 0.005(2) -0.005(2)
    C15 0.042(3) 0.048(3) 0.036(3) 0.011(2) 0.005(2) -0.002(2)
    C16 0.058(4) 0.046(3) 0.050(3) 0.015(3) 0.014(3) 0.006(2)
    C17 0.038(3) 0.090(4) 0.050(3) 0.007(3) 0.007(3) -0.002(3)
    C18 0.045(3) 0.040(3) 0.031(3) 0.004(2) 0.006(2) -0.0037(18)
    C19 0.029(3) 0.066(3) 0.041(3) -0.010(2) 0.007(2) -0.004(2)
    C20 0.050(3) 0.041(3) 0.038(3) -0.005(2) 0.016(2) 0.0008(19)
    C21 0.054(4) 0.051(3) 0.051(3) -0.017(3) 0.018(3) 0.000(2)
    C22 0.046(3) 0.059(3) 0.056(4) 0.009(3) 0.020(3) 0.002(3)
    C23 0.036(3) 0.066(4) 0.047(3) -0.015(3) 0.008(2) 0.002(3)
    C24 0.067(5) 0.114(5) 0.043(4) -0.003(4) 0.011(3) -0.002(3)
    C25 0.079(5) 0.041(3) 0.071(4) 0.004(3) 0.019(4) 0.006(3)
    C26 0.049(4) 0.066(3) 0.038(3) 0.001(3) 0.006(3) -0.001(2)
    C27 0.044(3) 0.035(2) 0.038(3) -0.001(2) 0.013(2) 0.0001(19)
    C28 0.078(5) 0.120(5) 0.061(4) 0.023(4) 0.032(4) -0.006(4)
_geom_special_details
;
All e.s.d.'s (except the e.s.d. in the dihedral angle between two l.s. planes)
are estimated using the full covariance matrix. The cell e.s.d.'s are taken
into account individually in the estimation of e.s.d.'s in distances, angles
and torsion angles; correlations between e.s.d.'s in cell parameters are only
used when they are defined by crystal symmetry. An approximate (isotropic)
treatment of cell e.s.d.'s is used for estimating e.s.d.'s involving l.s.
planes.
;
loop_
    _geom_bond_atom_site_label_1
    _geom_bond_atom_site_label_2
    _geom_bond_site_symmetry_2
    _geom_bond_distance
    _geom_bond_publ_flag
    Gd1 O3 . 2.365(3) ?
    Gd1 O5 . 2.373(4) ?
    Gd1 O6 . 2.382(3) ?
    Gd1 O9 . 2.436(4) ?
    Gd1 O2 . 2.441(4) ?
    Gd1 O8 . 2.445(4) ?
    Gd1 O1 . 2.479(4) ?
    Gd1 O7 . 2.601(3) ?
    Gd1 O4 . 2.627(3) ?
    Gd1 C22 . 2.810(6) ?
    Gd1 C23 . 2.814(5) ?
    Gd1 Zn1 . 3.4139(9) ?
    Zn1 O10 . 1.975(3) ?
    Zn1 O6 . 2.002(3) ?
    Zn1 O3 . 2.003(3) ?
    Zn1 N2 . 2.039(4) ?
    Zn1 N1 . 2.060(4) ?
    O1 C23 . 1.250(6) ?
    O2 C23 . 1.230(6) ?
    O3 C10 . 1.319(5) ?
    O4 C18 . 1.387(6) ?
    O4 C13 . 1.434(6) ?
    O5 C26 . 1.230(7) ?
    O6 C27 . 1.315(5) ?
    O7 C8 . 1.382(5) ?
    O7 C5 . 1.433(6) ?
    O8 C22 . 1.253(6) ?
    O9 C22 . 1.261(6) ?
    O10 C26 . 1.259(6) ?
    N1 C21 . 1.284(6) ?
    N1 C19 . 1.413(6) ?
    N2 C4 . 1.295(6) ?
    N2 C14 . 1.427(6) ?
    C1 C7 . 1.370(8) ?
    C1 C19 . 1.396(7) ?
    C1 H1A . 0.9300 ?
    C2 C7 . 1.375(8) ?
    C2 C17 . 1.398(8) ?
    C2 H2A . 0.9300 ?
    C3 C18 . 1.376(6) ?
    C3 C9 . 1.400(8) ?
    C3 H3A . 0.9300 ?
    C4 C15 . 1.449(7) ?
    C4 H4A . 0.9300 ?
    C5 H5A . 0.9600 ?
    C5 H5B . 0.9600 ?
    C5 H5C . 0.9600 ?
    C6 C23 . 1.465(8) ?
    C6 H6A . 0.9600 ?
    C6 H6B . 0.9600 ?
    C6 H6C . 0.9600 ?
    C7 H7A . 0.9300 ?
    C8 C16 . 1.382(6) ?
    C8 C27 . 1.395(6) ?
    C9 C11 . 1.371(8) ?
    C9 H9A . 0.9300 ?
    C10 C18 . 1.402(6) ?
    C10 C15 . 1.425(6) ?
    C11 C15 . 1.401(6) ?
    C11 H11A . 0.9300 ?
    C12 C25 . 1.351(8) ?
    C12 C20 . 1.429(6) ?
    C12 H12A . 0.9300 ?
    C13 H13A . 0.9600 ?
    C13 H13B . 0.9600 ?
    C13 H13C . 0.9600 ?
    C14 C17 . 1.397(7) ?
    C14 C19 . 1.406(7) ?
    C16 C25 . 1.390(8) ?
    C16 H16A . 0.9300 ?
    C17 H17A . 0.9300 ?
    C20 C27 . 1.413(6) ?
    C20 C21 . 1.438(7) ?
    C21 H21A . 0.9300 ?
    C22 C28 . 1.499(8) ?
    C24 C26 . 1.498(7) ?
    C24 H24A . 0.9600 ?
    C24 H24B . 0.9600 ?
    C24 H24C . 0.9600 ?
    C25 H25A . 0.9300 ?
    C28 H28A . 0.9600 ?
    C28 H28B . 0.9600 ?
    C28 H28C . 0.9600 ?
loop_
    _geom_angle_atom_site_label_1
    _geom_angle_atom_site_label_2
    _geom_angle_atom_site_label_3
    _geom_angle_site_symmetry_1
    _geom_angle_site_symmetry_3
    _geom_angle
    _geom_angle_publ_flag
    O3 Gd1 O5 . . 75.50(14) ?
    O3 Gd1 O6 . . 65.12(10) ?
    O5 Gd1 O6 . . 76.04(13) ?
    O3 Gd1 O9 . . 125.94(12) ?
    O5 Gd1 O9 . . 151.85(14) ?
    O6 Gd1 O9 . . 127.31(12) ?
    O3 Gd1 O2 . . 149.88(14) ?
    O5 Gd1 O2 . . 74.38(16) ?
    O6 Gd1 O2 . . 106.97(12) ?
    O9 Gd1 O2 . . 82.74(14) ?
    O3 Gd1 O8 . . 81.38(13) ?
    O5 Gd1 O8 . . 154.78(14) ?
    O6 Gd1 O8 . . 85.25(12) ?
    O9 Gd1 O8 . . 53.03(13) ?
    O2 Gd1 O8 . . 128.15(14) ?
    O3 Gd1 O1 . . 117.37(13) ?
    O5 Gd1 O1 . . 71.90(14) ?
    O6 Gd1 O1 . . 145.40(12) ?
    O9 Gd1 O1 . . 81.16(13) ?
    O2 Gd1 O1 . . 51.91(13) ?
    O8 Gd1 O1 . . 129.16(13) ?
    O3 Gd1 O7 . . 123.52(10) ?
    O5 Gd1 O7 . . 104.50(14) ?
    O6 Gd1 O7 . . 60.56(10) ?
    O9 Gd1 O7 . . 79.67(12) ?
    O2 Gd1 O7 . . 65.11(11) ?
    O8 Gd1 O7 . . 79.98(11) ?
    O1 Gd1 O7 . . 115.73(12) ?
    O3 Gd1 O4 . . 60.72(10) ?
    O5 Gd1 O4 . . 98.87(14) ?
    O6 Gd1 O4 . . 124.96(11) ?
    O9 Gd1 O4 . . 80.67(12) ?
    O2 Gd1 O4 . . 124.60(12) ?
    O8 Gd1 O4 . . 78.02(11) ?
    O1 Gd1 O4 . . 73.41(12) ?
    O7 Gd1 O4 . . 156.55(11) ?
    O3 Gd1 C22 . . 104.47(14) ?
    O5 Gd1 C22 . . 177.28(16) ?
    O6 Gd1 C22 . . 106.46(15) ?
    O9 Gd1 C22 . . 26.62(14) ?
    O2 Gd1 C22 . . 105.62(16) ?
    O8 Gd1 C22 . . 26.43(14) ?
    O1 Gd1 C22 . . 105.89(16) ?
    O7 Gd1 C22 . . 77.82(13) ?
    O4 Gd1 C22 . . 78.86(13) ?
    O3 Gd1 C23 . . 135.50(14) ?
    O5 Gd1 C23 . . 68.36(15) ?
    O6 Gd1 C23 . . 126.30(13) ?
    O9 Gd1 C23 . . 83.90(14) ?
    O2 Gd1 C23 . . 25.85(13) ?
    O8 Gd1 C23 . . 136.84(14) ?
    O1 Gd1 C23 . . 26.35(12) ?
    O7 Gd1 C23 . . 90.78(13) ?
    O4 Gd1 C23 . . 99.73(13) ?
    C22 Gd1 C23 . . 110.42(16) ?
    O3 Gd1 Zn1 . . 34.95(7) ?
    O5 Gd1 Zn1 . . 59.49(10) ?
    O6 Gd1 Zn1 . . 35.01(7) ?
    O9 Gd1 Zn1 . . 148.60(9) ?
    O2 Gd1 Zn1 . . 123.47(11) ?
    O8 Gd1 Zn1 . . 95.59(10) ?
    O1 Gd1 Zn1 . . 127.58(10) ?
    O7 Gd1 Zn1 . . 95.30(7) ?
    O4 Gd1 Zn1 . . 94.82(8) ?
    C22 Gd1 Zn1 . . 121.98(13) ?
    C23 Gd1 Zn1 . . 127.37(11) ?
    O10 Zn1 O6 . . 105.65(14) ?
    O10 Zn1 O3 . . 101.36(14) ?
    O6 Zn1 O3 . . 79.28(13) ?
    O10 Zn1 N2 . . 110.22(15) ?
    O6 Zn1 N2 . . 144.04(15) ?
    O3 Zn1 N2 . . 91.09(15) ?
    O10 Zn1 N1 . . 109.55(15) ?
    O6 Zn1 N1 . . 89.71(14) ?
    O3 Zn1 N1 . . 148.98(15) ?
    N2 Zn1 N1 . . 80.92(16) ?
    O10 Zn1 Gd1 . . 89.96(10) ?
    O6 Zn1 Gd1 . . 43.06(9) ?
    O3 Zn1 Gd1 . . 42.55(9) ?
    N2 Zn1 Gd1 . . 133.10(12) ?
    N1 Zn1 Gd1 . . 132.72(12) ?
    C23 O1 Gd1 . . 92.0(3) ?
    C23 O2 Gd1 . . 94.3(3) ?
    C10 O3 Zn1 . . 125.8(3) ?
    C10 O3 Gd1 . . 130.2(3) ?
    Zn1 O3 Gd1 . . 102.50(12) ?
    C18 O4 C13 . . 117.4(4) ?
    C18 O4 Gd1 . . 119.6(3) ?
    C13 O4 Gd1 . . 122.9(3) ?
    C26 O5 Gd1 . . 146.3(4) ?
    C27 O6 Zn1 . . 126.2(3) ?
    C27 O6 Gd1 . . 129.1(3) ?
    Zn1 O6 Gd1 . . 101.93(12) ?
    C8 O7 C5 . . 118.1(4) ?
    C8 O7 Gd1 . . 119.5(3) ?
    C5 O7 Gd1 . . 122.1(3) ?
    C22 O8 Gd1 . . 93.3(3) ?
    C22 O9 Gd1 . . 93.5(3) ?
    C26 O10 Zn1 . . 118.7(3) ?
    C21 N1 C19 . . 123.6(4) ?
    C21 N1 Zn1 . . 125.6(4) ?
    C19 N1 Zn1 . . 110.7(3) ?
    C4 N2 C14 . . 124.1(4) ?
    C4 N2 Zn1 . . 124.7(3) ?
    C14 N2 Zn1 . . 111.2(3) ?
    C7 C1 C19 . . 120.8(6) ?
    C7 C1 H1A . . 119.6 ?
    C19 C1 H1A . . 119.6 ?
    C7 C2 C17 . . 121.3(6) ?
    C7 C2 H2A . . 119.4 ?
    C17 C2 H2A . . 119.4 ?
    C18 C3 C9 . . 119.1(5) ?
    C18 C3 H3A . . 120.4 ?
    C9 C3 H3A . . 120.4 ?
    N2 C4 C15 . . 126.0(4) ?
    N2 C4 H4A . . 117.0 ?
    C15 C4 H4A . . 117.0 ?
    O7 C5 H5A . . 109.5 ?
    O7 C5 H5B . . 109.5 ?
    H5A C5 H5B . . 109.5 ?
    O7 C5 H5C . . 109.5 ?
    H5A C5 H5C . . 109.5 ?
    H5B C5 H5C . . 109.5 ?
    C23 C6 H6A . . 109.5 ?
    C23 C6 H6B . . 109.5 ?
    H6A C6 H6B . . 109.5 ?
    C23 C6 H6C . . 109.5 ?
    H6A C6 H6C . . 109.5 ?
    H6B C6 H6C . . 109.5 ?
    C1 C7 C2 . . 119.8(6) ?
    C1 C7 H7A . . 120.1 ?
    C2 C7 H7A . . 120.1 ?
    O7 C8 C16 . . 125.2(5) ?
    O7 C8 C27 . . 113.0(4) ?
    C16 C8 C27 . . 121.8(5) ?
    C11 C9 C3 . . 120.6(5) ?
    C11 C9 H9A . . 119.7 ?
    C3 C9 H9A . . 119.7 ?
    O3 C10 C18 . . 117.0(4) ?
    O3 C10 C15 . . 124.1(4) ?
    C18 C10 C15 . . 118.8(4) ?
    C9 C11 C15 . . 121.3(5) ?
    C9 C11 H11A . . 119.3 ?
    C15 C11 H11A . . 119.3 ?
    C25 C12 C20 . . 121.9(5) ?
    C25 C12 H12A . . 119.0 ?
    C20 C12 H12A . . 119.0 ?
    O4 C13 H13A . . 109.5 ?
    O4 C13 H13B . . 109.5 ?
    H13A C13 H13B . . 109.5 ?
    O4 C13 H13C . . 109.5 ?
    H13A C13 H13C . . 109.5 ?
    H13B C13 H13C . . 109.5 ?
    C17 C14 C19 . . 119.5(5) ?
    C17 C14 N2 . . 124.3(5) ?
    C19 C14 N2 . . 116.2(4) ?
    C11 C15 C10 . . 118.4(5) ?
    C11 C15 C4 . . 117.1(5) ?
    C10 C15 C4 . . 124.4(4) ?
    C8 C16 C25 . . 119.5(5) ?
    C8 C16 H16A . . 120.3 ?
    C25 C16 H16A . . 120.3 ?
    C14 C17 C2 . . 119.1(6) ?
    C14 C17 H17A . . 120.5 ?
    C2 C17 H17A . . 120.5 ?
    C3 C18 O4 . . 125.9(5) ?
    C3 C18 C10 . . 121.7(5) ?
    O4 C18 C10 . . 112.5(4) ?
    C1 C19 C14 . . 119.5(5) ?
    C1 C19 N1 . . 124.2(5) ?
    C14 C19 N1 . . 116.2(4) ?
    C27 C20 C12 . . 117.8(5) ?
    C27 C20 C21 . . 124.3(4) ?
    C12 C20 C21 . . 117.8(5) ?
    N1 C21 C20 . . 125.6(5) ?
    N1 C21 H21A . . 117.2 ?
    C20 C21 H21A . . 117.2 ?
    O8 C22 O9 . . 120.1(5) ?
    O8 C22 C28 . . 120.2(5) ?
    O9 C22 C28 . . 119.7(5) ?
    O8 C22 Gd1 . . 60.3(3) ?
    O9 C22 Gd1 . . 59.9(3) ?
    C28 C22 Gd1 . . 177.1(4) ?
    O2 C23 O1 . . 120.5(5) ?
    O2 C23 C6 . . 118.3(5) ?
    O1 C23 C6 . . 121.1(5) ?
    O2 C23 Gd1 . . 59.9(3) ?
    O1 C23 Gd1 . . 61.7(3) ?
    C6 C23 Gd1 . . 167.8(5) ?
    C26 C24 H24A . . 109.5 ?
    C26 C24 H24B . . 109.5 ?
    H24A C24 H24B . . 109.5 ?
    C26 C24 H24C . . 109.5 ?
    H24A C24 H24C . . 109.5 ?
    H24B C24 H24C . . 109.5 ?
    C12 C25 C16 . . 120.1(5) ?
    C12 C25 H25A . . 119.9 ?
    C16 C25 H25A . . 119.9 ?
    O5 C26 O10 . . 125.3(5) ?
    O5 C26 C24 . . 117.6(5) ?
    O10 C26 C24 . . 117.0(5) ?
    O6 C27 C8 . . 116.3(4) ?
    O6 C27 C20 . . 125.0(4) ?
    C8 C27 C20 . . 118.7(4) ?
    C22 C28 H28A . . 109.5 ?
    C22 C28 H28B . . 109.5 ?
    H28A C28 H28B . . 109.5 ?
    C22 C28 H28C . . 109.5 ?
    H28A C28 H28C . . 109.5 ?
    H28B C28 H28C . . 109.5 ?
data_global
_journal_date_recd_electronic     2011-07-11
_journal_date_accepted     2011-07-18
_journal_name_full     'Acta Crystallographica, Section E'
_journal_year     2011
_journal_volume     67
_journal_issue      9
_journal_page_first     m1185
_journal_page_last     m1185
_journal_paper_category     QM
_journal_coeditor_code     NG5198
_publ_contact_author_name     'Yan Pengfei'
_publ_contact_author_address
;
Key Laboratory of Functional Inorganic Materials Chemistry (MOE),
School of Chemistry and Materials Science,
Heilongjiang University,
Harbin, 150080,
People's Republic of China
;
_publ_contact_author_email     yanpf@vip.sina.com
_publ_contact_author_fax     '86 451 8660 8042'
_publ_contact_author_phone     '86 451 8660 8042'
_publ_section_title
;\
\m-Acetato-diacetato{\m-6,6'-dimethoxy-2,2'-[<i>o</i>-\
phenylenebis(nitrilomethanylylidene)]diphenolato}gadolinium(III)zinc
;
loop_
    _publ_author_name
    _publ_author_address
    'Yang, Fan'
;
Key Laboratory of Functional Inorganic Materials Chemistry (MOE),
School of Chemistry and Materials Science,
Heilongjiang University,
Harbin, 150080,
People's Republic of China
;
    'Li, Guang-Ming'
;
Key Laboratory of Functional Inorganic Materials Chemistry (MOE),
School of Chemistry and Materials Science,
Heilongjiang University,
Harbin, 150080,
People's Republic of China
;
    'Chen, Peng'
;
Key Laboratory of Functional Inorganic Materials Chemistry (MOE),
School of Chemistry and Materials Science,
Heilongjiang University,
Harbin, 150080,
People's Republic of China
;
    'Yan, Peng-Fei'
;
Key Laboratory of Functional Inorganic Materials Chemistry (MOE),
School of Chemistry and Materials Science,
Heilongjiang University,
Harbin, 150080,
People's Republic of China
;
    'Hou, Guang-Feng'
;
Key Laboratory of Functional Inorganic Materials Chemistry (MOE),
School of Chemistry and Materials Science,
Heilongjiang University,
Harbin, 150080,
People's Republic of China
;
_iucr_refine_instructions_details
;
TITL c in P2(1)/c                New: P21/c
CELL  0.71073   14.0120   13.5810   15.4260    90.000   103.650    90.000
ZERR  4     0.0030    0.0030    0.0030     0.000     0.030     0.000
LATT   1
SYMM          - X ,    0.50000 + Y ,    0.50000 - Z
SFAC  C   2.31000  20.84392   1.02000  10.20751   1.58860   0.56870   0.86500 =
         51.65125   0.21560   0.00330   0.00160    11.500   0.68000  12.01000
SFAC  H   0.49300  10.51091   0.32291  26.12573   0.14019   3.14236   0.04081 =
         57.79977   0.00304   0.00000   0.00000     0.624   0.35000   1.00800
SFAC Gd  25.07094   2.25341  19.07982   0.18195  13.85181  12.93311   3.54545 =
        101.39810   2.41960  -0.16530   3.90350 16300.000   1.79000 157.25000
SFAC  N  12.21261   0.00570   3.13220   9.89331   2.01250  28.99754   1.16630 =
          0.58260 -11.52901   0.00610   0.00330    19.600   0.68000  14.01000
SFAC  O   3.04850  13.27711   2.28680   5.70111   1.54630   0.32390   0.86700 =
         32.90894   0.25080   0.01060   0.00600    32.500   0.68000  16.00000
SFAC Zn  14.07431   3.26550   7.03181   0.23330   5.16521  10.31631   2.41000 =
         58.70976   1.30410   0.28390   1.43010  5860.000   1.45000  65.39000
UNIT   112  108   4   8  40   4
L.S. 9
FMAP 2
PLAN 20
ACTA
omit -1   1   4
size 0.15 0.14 0.13
BOND $H
htab
WGHT    0.027200    1.121600
FVAR       0.22261
GD1   3    0.298502    0.880640    0.188340    11.00000    0.02645    0.03976 =
         0.04177   -0.00027    0.00757   -0.00167
ZN1   6    0.059082    0.840369    0.192317    11.00000    0.02631    0.04383 =
         0.04410   -0.00021    0.00787    0.00038
O1    5    0.422818    0.976691    0.296380    11.00000    0.07085    0.05398 =
         0.06516    0.00166    0.00027   -0.02765
O2    5    0.437292    0.818841    0.302175    11.00000    0.06808    0.06161 =
         0.06431   -0.00664   -0.01378    0.00755
O3    5    0.137093    0.944597    0.148214    11.00000    0.03046    0.04170 =
         0.06538    0.01606    0.01242    0.00332
O4    5    0.271951    1.066168    0.140509    11.00000    0.04102    0.04315 =
         0.05668    0.00409    0.01172   -0.00655
O5    5    0.248173    0.888424    0.324659    11.00000    0.04484    0.16642 =
         0.04351   -0.00984    0.01360   -0.02131
O6    5    0.171514    0.760504    0.171154    11.00000    0.03435    0.03366 =
         0.06969   -0.00134    0.01862   -0.00145
O7    5    0.340341    0.695993    0.171880    11.00000    0.02556    0.04402 =
         0.06630   -0.00301    0.00736    0.00718
O8    5    0.272205    0.869954    0.026191    11.00000    0.04084    0.09049 =
         0.04369   -0.00259    0.01141    0.00439
O9    5    0.422351    0.895609    0.101697    11.00000    0.03639    0.08657 =
         0.05659    0.00099    0.01374   -0.00170
O10   5    0.090855    0.868158    0.321642    11.00000    0.03647    0.07028 =
         0.04257    0.00145    0.01123    0.00001
N1    4   -0.030060    0.718081    0.166023    11.00000    0.03121    0.05407 =
         0.04394   -0.00082    0.01161   -0.00754
N2    4   -0.069292    0.907605    0.131176    11.00000    0.03260    0.05121 =
         0.03700   -0.00117    0.00612    0.00687
C1    1   -0.206129    0.680473    0.153962    11.00000    0.04124    0.08802 =
         0.05125   -0.00007    0.01578   -0.01269
AFIX  43
H1A   2   -0.191870    0.614817    0.168639    11.00000   -1.20000
AFIX   0
C2    1   -0.322779    0.809736    0.116569    11.00000    0.02168    0.13420 =
         0.06093   -0.00700    0.01032   -0.00934
AFIX  43
H2A   2   -0.387712    0.830844    0.104726    11.00000   -1.20000
AFIX   0
C3    1    0.152688    1.198742    0.088050    11.00000    0.06984    0.03864 =
         0.04727    0.00193    0.00836   -0.00023
AFIX  43
H3A   2    0.201214    1.244338    0.084723    11.00000   -1.20000
AFIX   0
C4    1   -0.076040    0.995905    0.098663    11.00000    0.03384    0.06201 =
         0.03625   -0.00541    0.00792    0.01745
AFIX  43
H4A   2   -0.138792    1.019047    0.072904    11.00000   -1.20000
AFIX   0
C5    1    0.436588    0.664280    0.167438    11.00000    0.02814    0.06929 =
         0.11249   -0.00974    0.01367    0.01090
AFIX 137
H5A   2    0.432916    0.630229    0.112211    11.00000   -1.50000
H5B   2    0.462554    0.620835    0.216416    11.00000   -1.50000
H5C   2    0.478786    0.720527    0.170711    11.00000   -1.50000
AFIX   0
C6    1    0.528769    0.905162    0.423094    11.00000    0.09607    0.11048 =
         0.06381   -0.00538   -0.00806   -0.04521
AFIX 137
H6A   2    0.592428    0.883473    0.418009    11.00000   -1.50000
H6B   2    0.505952    0.863395    0.464193    11.00000   -1.50000
H6C   2    0.533053    0.971775    0.444489    11.00000   -1.50000
AFIX   0
C7    1   -0.301517    0.712364    0.136888    11.00000    0.04036    0.10963 =
         0.06796    0.00009    0.01203   -0.02161
AFIX  43
H7A   2   -0.351724    0.668313    0.139031    11.00000   -1.20000
AFIX   0
C8    1    0.271256    0.624779    0.176452    11.00000    0.04641    0.03599 =
         0.03559   -0.00350    0.00652    0.00075
C9    1    0.053494    1.225774    0.065101    11.00000    0.07789    0.03850 =
         0.06020    0.00080    0.00845    0.01380
AFIX  43
H9A   2    0.036115    1.289830    0.046579    11.00000   -1.20000
AFIX   0
C10   1    0.105936    1.033940    0.122341    11.00000    0.04023    0.03825 =
         0.03238   -0.00045    0.00675    0.00596
C11   1   -0.018265    1.158694    0.069678    11.00000    0.05041    0.05041 =
         0.05775   -0.00156    0.00011    0.01672
AFIX  43
H11A  2   -0.083810    1.177749    0.053186    11.00000   -1.20000
AFIX   0
C12   1    0.119585    0.495352    0.173096    11.00000    0.06749    0.04072 =
         0.05677    0.00111    0.01978   -0.01125
AFIX  43
H12A  2    0.068030    0.451166    0.169149    11.00000   -1.20000
AFIX   0
C13   1    0.351282    1.131125    0.135977    11.00000    0.05144    0.06255 =
         0.06260    0.01202    0.00999   -0.01693
AFIX 137
H13A  2    0.341633    1.156716    0.076526    11.00000   -1.50000
H13B  2    0.412187    1.095607    0.151273    11.00000   -1.50000
H13C  2    0.353147    1.184547    0.177097    11.00000   -1.50000
AFIX   0
C14   1   -0.151440    0.845068    0.129813    11.00000    0.02773    0.06937 =
         0.03901   -0.00487    0.00452   -0.00114
C15   1    0.005158    1.062015    0.098700    11.00000    0.04208    0.04794 =
         0.03593   -0.00201    0.00543    0.01078
C16   1    0.288854    0.524564    0.182374    11.00000    0.05761    0.04614 =
         0.05027    0.00553    0.01360    0.01503
AFIX  43
H16A  2    0.352157    0.500466    0.188046    11.00000   -1.20000
AFIX   0
C17   1   -0.248636    0.877611    0.113375    11.00000    0.03808    0.09024 =
         0.04981   -0.00189    0.00654    0.00726
AFIX  43
H17A  2   -0.263819    0.943474    0.100492    11.00000   -1.20000
AFIX   0
C18   1    0.177438    1.103821    0.115594    11.00000    0.04544    0.04024 =
         0.03112   -0.00372    0.00577    0.00415
C19   1   -0.130088    0.745274    0.149607    11.00000    0.02920    0.06595 =
         0.04141   -0.00388    0.00709   -0.01048
C20   1    0.099615    0.598569    0.171910    11.00000    0.05007    0.04139 =
         0.03846    0.00081    0.01618   -0.00534
C21   1   -0.000630    0.628958    0.162533    11.00000    0.05360    0.05063 =
         0.05139    0.00010    0.01792   -0.01723
AFIX  43
H21A  2   -0.048215    0.579843    0.153135    11.00000   -1.20000
AFIX   0
C22   1    0.361567    0.880554    0.028407    11.00000    0.04608    0.05879 =
         0.05615    0.00189    0.01990    0.00894
C23   1    0.459926    0.900349    0.335513    11.00000    0.03563    0.06617 =
         0.04654    0.00157    0.00760   -0.01520
C24   1    0.201217    0.896000    0.460185    11.00000    0.06703    0.11444 =
         0.04253   -0.00211    0.01130   -0.00315
AFIX 137
H24A  2    0.249815    0.946559    0.477779    11.00000   -1.50000
H24B  2    0.225677    0.835173    0.488644    11.00000   -1.50000
H24C  2    0.142338    0.914426    0.477709    11.00000   -1.50000
AFIX   0
C25   1    0.211161    0.460085    0.179783    11.00000    0.07852    0.04097 =
         0.07078    0.00636    0.01910    0.00429
AFIX  43
H25A  2    0.222275    0.392522    0.182661    11.00000   -1.20000
AFIX   0
C26   1    0.179098    0.883274    0.361002    11.00000    0.04901    0.06598 =
         0.03771   -0.00088    0.00573    0.00098
C27   1    0.178531    0.663923    0.173804    11.00000    0.04414    0.03544 =
         0.03764    0.00008    0.01331   -0.00080
C28   1    0.396837    0.875113   -0.055987    11.00000    0.07802    0.12012 =
         0.06058   -0.00584    0.03238    0.02271
AFIX 137
H28A  2    0.442340    0.927711   -0.056975    11.00000   -1.50000
H28B  2    0.341876    0.881063   -0.106394    11.00000   -1.50000
H28C  2    0.428878    0.813080   -0.058625    11.00000   -1.50000
HKLF 4
REM  c in P2(1)/c                New: P21/c
REM R1 =  0.0409 for   4513 Fo > 4sig(Fo)  and  0.0754 for all   6488 data
REM    384 parameters refined using      0 restraints
END
WGHT      0.0223      1.8467
REM Highest difference peak  0.585,  deepest hole -0.816,  1-sigma level  0.110
Q1    1   0.3365  0.8849  0.1158  11.00000  0.05    0.58
Q2    1   0.3947  0.8575  0.1563  11.00000  0.05    0.50
Q3    1   0.3235  0.8149  0.1225  11.00000  0.05    0.50
Q4    1   0.3948  0.9986  0.2632  11.00000  0.05    0.45
Q5    1   0.1902  0.8830  0.2150  11.00000  0.05    0.45
Q6    1   0.4570  0.8071  0.1855  11.00000  0.05    0.43
Q7    1   0.2615  0.7782  0.2060  11.00000  0.05    0.41
Q8    1   0.0462  0.7942  0.3284  11.00000  0.05    0.41
Q9    1   0.0975  0.8229  0.1136  11.00000  0.05    0.41
Q10   1   0.3474  0.8147  0.2507  11.00000  0.05    0.41
Q11   1   0.2495  0.8188  0.1268  11.00000  0.05    0.41
Q12   1   0.4422  1.0793  0.3571  11.00000  0.05    0.40
Q13   1   0.2601  0.8664 -0.0826  11.00000  0.05    0.40
Q14   1   0.3582  0.9437  0.2473  11.00000  0.05    0.39
Q15   1   0.1416  0.8391  0.4743  11.00000  0.05    0.38
Q16   1  -0.0653  0.9602  0.1521  11.00000  0.05    0.38
Q17   1   0.1240  0.3494  0.2320  11.00000  0.05    0.38
Q18   1   0.2459  0.7962  0.5788  11.00000  0.05    0.38
Q19   1   0.5172  0.8834  0.1406  11.00000  0.05    0.37
Q20   1  -0.0193  0.8861  0.1661  11.00000  0.05    0.37
;
