# Supplementary material for: μ-Acetato-diacetato{μ-6,6′-dimethoxy-2,2′-[o-phenylenebis(nitrilomethanylylidene)]diphenolato}gadolinium(III)zinc
Source: Acta Crystallogr Sect E Struct Rep Online. 2011 Aug 2;67(Pt 9):m1185. doi: 10.1107/S160053681102890X (PMC3200867; doi:10.1107/S160053681102890X)
Supplement: Supplementary file 2 [file e-67-m1185-Isup2.hkl]

# 
# h,k,l, Fc-squared, Fo-squared, sigma(Fo-squared) and status flag 
# 
data_I
_shelx_title ' c in P2(1)/c                New: P21/c' 
_shelx_refln_list_code          4 
_shelx_F_calc_maximum      424.41 
_exptl_crystal_F_000      1531.65 
_reflns_d_resolution_high  0.7700 
 
loop_ 
 _symmetry_equiv_pos_as_xyz 
 'x, y, z' 
 '-x, y+1/2, -z+1/2' 
 '-x, -y, -z' 
 'x, -y-1/2, z-1/2' 
 
_cell_length_a    14.0120 
_cell_length_b    13.5810 
_cell_length_c    15.4260 
_cell_angle_alpha  90.000 
_cell_angle_beta  103.650 
_cell_angle_gamma  90.000 
 
_shelx_F_squared_multiplier     1.000 
 
loop_ 
 _refln_index_h 
 _refln_index_k 
 _refln_index_l 
 _refln_F_squared_calc 
 _refln_F_squared_meas 
 _refln_F_squared_sigma 
 _refln_observed_status 
   3   0   0    33392.29    32468.81    703.69 o 
   4   0   0     3857.01     3714.12    233.04 o 
   5   0   0    44508.89    41163.04   1037.07 o 
   6   0   0      679.98      691.69    126.79 o 
   7   0   0    22215.36    23221.23    601.83 o 
   8   0   0    44367.74    42152.84   1547.92 o 
   9   0   0    10945.29    11435.32    453.41 o 
  10   0   0     3564.37     3476.44    306.77 o 
  11   0   0      305.42      404.65    275.33 o 
  12   0   0     5333.33     5196.34    360.35 o 
  13   0   0     3023.41     3339.16    303.10 o 
  14   0   0     3592.01     2852.81    366.83 o 
  15   0   0     1715.19     1113.74    361.63 o 
  16   0   0     1207.89     1230.98    350.23 o 
  17   0   0     4502.53     4312.28    492.82 o 
   2   1   0    11974.41    11858.25    116.73 o 
   3   1   0      821.30     1013.37    127.62 o 
   4   1   0    15415.75    14295.00    314.81 o 
   5   1   0    12128.81    11598.30    228.36 o 
   6   1   0     8633.90     8615.04    214.05 o 
   7   1   0     5583.28     4874.16    200.51 o 
   8   1   0     4720.30     4392.27    195.49 o 
   9   1   0    14086.67    14227.87    367.99 o 
  10   1   0     2665.08     3143.73    232.15 o 
  11   1   0      344.32      597.78    196.94 o 
  12   1   0     1069.32     1017.38    163.41 o 
  13   1   0     3855.56     4128.27    251.65 o 
  14   1   0      688.53      504.48    229.60 o 
  15   1   0       63.82      -47.57    152.91 o 
  16   1   0     3016.51     2790.38    321.27 o 
  17   1   0      148.22      252.67    247.95 o 
   0   2   0      671.12      605.03     53.25 o 
   1   2   0     2265.80     2089.36     54.31 o 
   2   2   0     1302.86     1206.27     49.78 o 
   3   2   0     1524.61     1836.31    100.96 o 
   4   2   0      116.18       19.29     87.64 o 
   5   2   0     1839.15     1937.13    100.21 o 
   6   2   0     4636.65     5183.31    187.64 o 
   7   2   0     2018.23     2046.04    137.09 o 
   8   2   0     2939.03     2934.60    172.30 o 
   9   2   0      531.65      311.41    130.86 o 
  10   2   0     2641.35     2845.34    202.47 o 
  11   2   0      499.96      552.72    211.91 o 
  12   2   0       22.26     -170.69    170.69 o 
  13   2   0       25.43      -26.20    139.43 o 
  14   2   0       89.38      -48.99    171.43 o 
  15   2   0       31.52      -55.85    184.83 o 
  16   2   0       62.45        1.09    135.65 o 
  17   2   0        0.34     -241.43    249.20 o 
   1   3   0    62707.30    58676.10   1400.89 o 
   2   3   0     7686.50     7353.93    134.10 o 
   3   3   0     1076.06      945.28     67.83 o 
   4   3   0    24906.79    24377.41    333.30 o 
   5   3   0     1688.43     1895.47     81.79 o 
   6   3   0    23977.53    24807.49    371.36 o 
   7   3   0     2360.93     2324.42    163.99 o 
   8   3   0     9631.55     9777.97    284.73 o 
   9   3   0     8482.95     8712.67    297.32 o 
  10   3   0      364.70      364.73    173.78 o 
  11   3   0     9047.66     9269.17    377.17 o 
  12   3   0     1947.63     2120.43    311.53 o 
  13   3   0     3773.74     3875.81    219.00 o 
  14   3   0     2476.27     2167.89    299.38 o 
  15   3   0       36.48       28.27    121.02 o 
  16   3   0     1873.72     1937.30    176.64 o 
  17   3   0      579.37      642.76    212.06 o 
   0   4   0   180119.84   185584.95   3784.43 o 
   1   4   0     4295.27     3859.80    144.37 o 
   2   4   0    21269.87    20498.22    219.98 o 
   3   4   0    34997.17    34093.97    368.19 o 
   4   4   0    13859.98    14092.04    166.25 o 
   5   4   0    23219.45    22730.39    334.87 o 
   6   4   0      453.15      531.22     98.41 o 
   7   4   0     6533.42     6981.61    160.88 o 
   8   4   0    17060.93    16380.22    363.44 o 
   9   4   0     7008.00     7137.58    283.62 o 
  10   4   0     5969.36     6043.58    221.41 o 
  11   4   0       21.77      205.38    120.88 o 
  12   4   0     4113.10     4456.77    217.60 o 
  13   4   0     3594.00     3363.58    213.38 o 
  14   4   0     1547.30     1664.49    164.46 o 
  15   4   0     2300.57     2204.16    180.53 o 
  16   4   0      514.75      474.21    181.36 o 
  17   4   0     2897.65     3281.49    254.84 o 
   1   5   0    35323.80    33800.73    474.31 o 
   2   5   0        8.51       11.48     15.97 o 
   3   5   0      763.18      775.43     37.43 o 
   4   5   0    46317.80    46571.16    546.19 o 
   5   5   0    22363.12    23833.16    289.18 o 
   6   5   0      913.58      988.76     95.99 o 
   7   5   0     3316.03     3041.44    126.44 o 
   8   5   0     2951.13     3008.45    133.26 o 
   9   5   0     6342.74     6119.53    276.95 o 
  10   5   0     1277.60     1585.29    156.80 o 
  11   5   0     1330.56     1337.09    128.14 o 
  12   5   0     1281.34     1395.96    147.90 o 
  13   5   0     3159.61     3242.16    231.43 o 
  14   5   0       94.06       38.91    113.33 o 
  15   5   0      167.23      130.78    121.86 o 
  16   5   0     1190.40     1234.89    168.56 o 
   0   6   0      893.65      920.60     68.35 o 
   1   6   0     2549.97     2391.28     92.15 o 
   2   6   0     7802.80     7781.33    309.22 o 
   3   6   0     1041.45     1011.60     61.07 o 
   4   6   0      871.37      946.29     53.24 o 
   5   6   0      258.52      398.10     65.76 o 
   6   6   0     1776.32     1714.05    120.79 o 
   7   6   0     4750.76     4803.97    147.31 o 
   8   6   0     1784.10     1834.27    128.49 o 
   9   6   0      160.36      192.82    101.60 o 
  10   6   0     2627.65     2919.92    159.19 o 
  11   6   0      436.39      378.69    102.54 o 
  12   6   0      185.15      114.18    126.16 o 
  13   6   0       85.04       96.46    121.87 o 
  14   6   0      116.60       45.70    103.36 o 
  15   6   0      663.21      545.78    196.08 o 
  16   6   0      185.15      164.92    131.47 o 
   1   7   0    20837.43    20497.78    193.56 o 
   2   7   0     6792.13     6862.76    192.16 o 
   3   7   0    22270.61    21764.35    339.50 o 
   4   7   0     4356.10     4304.57     81.98 o 
   5   7   0     1682.31     1564.01     71.53 o 
   6   7   0    17020.43    16535.19    238.85 o 
   7   7   0      219.24      253.13     65.50 o 
   8   7   0     2385.33     2353.81    130.30 o 
   9   7   0     7081.45     7045.02    197.57 o 
  10   7   0       89.80       60.60     89.75 o 
  11   7   0    10979.05    10801.34    238.80 o 
  12   7   0       21.22        7.93     88.82 o 
  13   7   0      108.49      270.05    123.99 o 
  14   7   0     4158.31     3709.06    197.32 o 
  15   7   0      408.05      644.41    142.34 o 
  16   7   0     1413.93     1404.87    233.96 o 
   0   8   0    27261.61    27363.59    351.47 o 
   1   8   0     1235.45     1292.39    107.17 o 
   2   8   0    14856.49    15014.85    263.72 o 
   3   8   0     8129.37     8050.34    169.59 o 
   4   8   0      848.33      922.45    105.51 o 
   5   8   0    13443.16    13576.29    204.87 o 
   6   8   0       76.93       81.69     53.35 o 
   7   8   0     6835.18     6788.09    144.83 o 
   8   8   0     3643.30     3410.54    120.77 o 
   9   8   0     2238.12     2217.86    112.25 o 
  10   8   0     8184.04     7908.24    177.50 o 
  11   8   0       20.18      -18.78     98.10 o 
  12   8   0     2349.33     2587.11    146.03 o 
  13   8   0     1772.12     1706.66    174.07 o 
  14   8   0      221.74      126.61    118.68 o 
  15   8   0     2961.89     2561.80    205.14 o 
   1   9   0     6903.58     7013.00    133.32 o 
   2   9   0      159.61      246.59     81.25 o 
   3   9   0      916.06      946.08    107.26 o 
   4   9   0     5195.97     5078.98    166.03 o 
   5   9   0     1322.82     1462.67    140.64 o 
   6   9   0      929.09      970.63     57.57 o 
   7   9   0     1730.60     1802.20    171.44 o 
   8   9   0     3642.35     3604.91    175.52 o 
   9   9   0     2290.62     2274.80     95.76 o 
  10   9   0      947.13      800.78     77.87 o 
  11   9   0      519.30      431.39    129.05 o 
  12   9   0      590.81      532.80    109.64 o 
  13   9   0      437.48      255.68    111.14 o 
  14   9   0      340.70      369.23    110.31 o 
  15   9   0        0.21       -3.77     99.69 o 
   0  10   0      170.35      158.09     76.28 o 
   1  10   0     4366.33     4417.89    165.21 o 
   2  10   0     2348.12     2396.17    154.62 o 
   3  10   0      383.10      534.48     99.07 o 
   4  10   0        6.87       65.71     96.85 o 
   5  10   0      931.90      975.84    110.15 o 
   6  10   0      138.99      220.65    134.88 o 
   7  10   0      973.67      991.42    144.41 o 
   8  10   0       73.47      -12.29    132.79 o 
   9  10   0      233.82      282.16    120.43 o 
  10  10   0     1702.10     1712.96    180.89 o 
  11  10   0      100.09       87.20     70.40 o 
  12  10   0      104.23      100.96    100.93 o 
  13  10   0       99.80       70.53    159.67 o 
  14  10   0        5.04      -53.68    247.61 o 
   1  11   0     6135.37     6093.95    306.15 o 
   2  11   0    11453.43    11443.44    199.24 o 
   3  11   0     8125.75     8514.13    208.62 o 
   4  11   0     2832.49     2717.32    222.84 o 
   5  11   0      341.24      386.37    104.99 o 
   6  11   0    11183.35    11451.41    288.05 o 
   7  11   0       65.07      -87.78    136.85 o 
   8  11   0     1507.97     1648.82    162.79 o 
   9  11   0     2526.51     2317.96    334.18 o 
  10  11   0        9.58       19.26    159.73 o 
  11  11   0     4238.77     4213.82    311.47 o 
  12  11   0        2.22     -213.30    240.75 o 
  13  11   0      288.87      510.56    285.55 o 
   0  12   0     3380.57     3130.18    131.07 o 
   1  12   0     2829.45     2858.53    145.35 o 
   2  12   0     8682.22     8809.03    159.89 o 
   3  12   0     4211.72     3954.88    163.87 o 
   4  12   0      749.60      811.29     94.60 o 
   5  12   0     3845.03     3904.32    173.85 o 
   6  12   0     1130.36     1087.07    120.09 o 
   7  12   0     4750.32     4507.70    196.56 o 
   8  12   0      145.26      287.99    335.60 o 
   9  12   0       11.36       27.80    184.70 o 
  10  12   0     4049.47     4476.55    559.39 o 
  11  12   0        0.67       -6.66    225.41 o 
  12  12   0     1100.59     1194.53    301.94 o 
   1  13   0      151.42      160.37     30.56 o 
   2  13   0       75.43       75.64     46.98 o 
   3  13   0      558.46      659.95     96.72 o 
   4  13   0      287.03      236.89     75.28 o 
   5  13   0      510.12      607.41    104.59 o 
   6  13   0      787.95      838.93    144.33 o 
   7  13   0       25.97      101.08    129.65 o 
   8  13   0        2.88        1.67    138.00 o 
   9  13   0      118.47      252.06    276.97 o 
  10  13   0        2.21      204.43    252.25 o 
  11  13   0      313.64      353.75    239.64 o 
   0  14   0     1340.45     1644.89    283.73 o 
   1  14   0      373.30      317.30     94.02 o 
   2  14   0      965.97      750.20    127.87 o 
   3  14   0        7.02       68.23    127.05 o 
   4  14   0       10.96       58.92    108.38 o 
   5  14   0      363.24      453.02    136.49 o 
   6  14   0       35.57       19.05    100.87 o 
   7  14   0      425.69      291.57    104.02 o 
   8  14   0      606.99      618.31    142.99 o 
   9  14   0        8.95      319.07    161.72 o 
  10  14   0      523.86      912.22    256.85 o 
   1  15   0     2338.01     2780.07    351.44 o 
   2  15   0      979.15      621.02    181.40 o 
   3  15   0     1092.38      892.74    209.34 o 
   4  15   0     1368.42     1143.74    137.62 o 
   5  15   0       71.21      -21.33     87.99 o 
   6  15   0     2506.32     2520.39    228.19 o 
   7  15   0      459.51      225.12    100.92 o 
   8  15   0      681.56      233.69    271.02 o 
   9  15   0      686.16     1121.21    351.14 o 
   0  16   0      650.56      692.38    269.20 o 
   1  16   0      707.27     1128.78    339.33 o 
   2  16   0     2285.69     2739.74    260.58 o 
   3  16   0      648.74      682.78    341.10 o 
   4  16   0       80.79      219.19    179.69 o 
   5  16   0      965.81     1060.75    282.39 o 
   6  16   0      379.06      447.56    256.97 o 
   7  16   0     1510.94     1310.18    266.92 o 
   1  17   0       16.85      199.38    244.68 o 
   2  17   0      191.40      552.51    268.40 o 
   3  17   0      233.49      193.12    281.72 o 
   4  17   0        5.14       24.62    266.98 o 
 -17   1   1     1319.12     1147.65    361.02 o 
 -16   1   1     1642.01     1314.54    371.32 o 
 -15   1   1      150.26      216.30    258.28 o 
 -14   1   1     3334.39     3340.16    246.34 o 
 -13   1   1     1515.77     1752.43    172.47 o 
 -12   1   1     3307.92     3436.66    490.38 o 
 -11   1   1     1709.06     1795.64    215.53 o 
 -10   1   1       10.04       -4.14    130.62 o 
  -9   1   1    19345.66    19670.96    470.27 o 
  -8   1   1     4678.47     5105.56    198.96 o 
  -7   1   1    16057.00    15620.66    367.25 o 
  -6   1   1    12512.87    12244.31    275.50 o 
  -5   1   1       60.65       92.61     79.15 o 
  -4   1   1     9149.05     8554.44    206.19 o 
  -3   1   1    12700.96    12519.41    244.12 o 
  -2   1   1    12211.51    11779.57    164.57 o 
   2   1   1     1757.33     1510.25     62.77 o 
   3   1   1    21415.69    21056.80    488.61 o 
   4   1   1    19679.14    17946.15    329.73 o 
   5   1   1    15607.45    15474.48    278.50 o 
   6   1   1     7742.50     7227.47    210.00 o 
   7   1   1      481.84      433.73    129.97 o 
   8   1   1    12687.35    11817.68    328.44 o 
   9   1   1     1478.85     1643.20    208.52 o 
  10   1   1      744.17      788.50    159.88 o 
  11   1   1     3763.85     4213.76    281.42 o 
  12   1   1      773.43      579.38    149.16 o 
  13   1   1     5759.70     6284.32    331.42 o 
  14   1   1       94.62       56.71    132.12 o 
  15   1   1       45.58      152.33    154.46 o 
  16   1   1     3080.41     2016.32    263.69 o 
  17   1   1        0.47     -181.90    181.90 o 
 -17   2   1     2321.85     2728.76    424.99 o 
 -16   2   1     3824.18     4768.17    513.59 o 
 -15   2   1     2740.95     1931.89    253.69 o 
 -14   2   1      836.81      931.52    281.92 o 
 -13   2   1    17200.68    16644.19    437.78 o 
 -12   2   1     2298.24     2780.83    442.75 o 
 -11   2   1    13949.22    13575.64    601.21 o 
 -10   2   1     2901.57     3483.71    237.77 o 
  -9   2   1     3226.41     3213.71    196.15 o 
  -8   2   1    60140.21    57148.92   1005.76 o 
  -7   2   1     1120.65     1164.72    138.78 o 
  -6   2   1      846.14     1174.48    103.31 o 
  -5   2   1    68152.90    65290.47   1044.39 o 
  -4   2   1     1901.66     1852.34     94.86 o 
  -3   2   1     9095.00     8889.01    165.81 o 
  -2   2   1      547.92      602.58     50.43 o 
  -1   2   1      455.78      597.53     24.80 o 
   0   2   1    97566.32   102045.79    984.82 o 
   1   2   1       40.37       80.19     19.88 o 
   2   2   1    41040.46    40046.95    465.88 o 
   3   2   1    11317.43    10833.33    216.33 o 
   4   2   1    25239.20    22872.52    958.75 o 
   5   2   1    30578.70    29937.32    480.99 o 
   6   2   1     9797.30    10166.24    229.67 o 
   7   2   1     9122.19     8579.30    252.27 o 
   8   2   1    11188.73    11329.09    315.58 o 
   9   2   1    18851.74    18275.42    500.57 o 
  10   2   1     2605.61     2540.52    218.64 o 
  11   2   1       89.03      180.98    162.78 o 
  12   2   1    12749.67    12318.85    448.61 o 
  13   2   1     1107.21     1014.79    173.11 o 
  14   2   1     2760.56     2976.55    320.52 o 
  15   2   1     1393.28     1338.17    179.51 o 
  16   2   1       23.12      144.55    217.60 o 
  17   2   1     4646.10     4554.71    293.35 o 
 -17   3   1     1290.21     1262.05    220.94 o 
 -16   3   1     1420.62      998.59    409.86 o 
 -15   3   1      384.84      324.50    275.66 o 
 -14   3   1     1090.88      903.65    222.28 o 
 -13   3   1     3487.76     3768.02    244.67 o 
 -12   3   1     7452.36     6939.56    297.01 o 
 -11   3   1      254.27      380.59    210.86 o 
 -10   3   1     2005.74     2223.74    217.20 o 
  -9   3   1    21414.67    21523.61    460.90 o 
  -8   3   1      245.16      241.22    106.72 o 
  -7   3   1    12261.00    11688.68    288.33 o 
  -6   3   1      385.85      295.61     74.80 o 
  -5   3   1     4366.90     4399.12    115.30 o 
  -4   3   1    41153.37    39472.71    510.12 o 
  -3   3   1     8228.68     7340.85    165.27 o 
  -2   3   1       46.88       69.10     40.81 o 
  -1   3   1    29888.19    27464.65    580.79 o 
   0   3   1    10615.32    11286.75    108.62 o 
   1   3   1    38965.56    38882.32    458.93 o 
   2   3   1     5669.12     5904.98    102.63 o 
   3   3   1     7670.07     7466.27    125.58 o 
   4   3   1    39246.29    38945.83    496.44 o 
   5   3   1    20204.67    19832.98    263.95 o 
   6   3   1      708.49      685.71     80.26 o 
   7   3   1     3753.63     3802.57    157.88 o 
   8   3   1     6822.26     6655.53    250.31 o 
   9   3   1     1575.73     1703.51    242.71 o 
  10   3   1     1756.86     1814.07    181.40 o 
  11   3   1     4532.35     4633.27    279.76 o 
  12   3   1     1640.11     1557.15    165.84 o 
  13   3   1     7549.04     6898.43    317.10 o 
  14   3   1       62.39       90.94    121.08 o 
  15   3   1        0.05       23.63    112.67 o 
  16   3   1     2643.39     2587.58    220.02 o 
  17   3   1        0.12      130.12    138.31 o 
 -17   4   1       55.88       71.39    313.52 o 
 -16   4   1      205.83      396.36    143.31 o 
 -15   4   1      617.36      687.35    197.35 o 
 -14   4   1       10.99     -143.21    170.02 o 
 -13   4   1        1.41       58.50    109.96 o 
 -12   4   1       15.19      -30.12    120.33 o 
 -11   4   1       64.85       89.64    139.59 o 
 -10   4   1       80.67       85.79    117.17 o 
  -9   4   1     1745.79     2094.22    145.42 o 
  -8   4   1      488.70      377.83    100.94 o 
  -7   4   1      872.07      775.14     95.74 o 
  -6   4   1     9075.05     9440.47    227.02 o 
  -5   4   1     8435.88     8753.93    149.46 o 
  -4   4   1     1932.25     2039.65     76.08 o 
  -3   4   1     1374.95     1477.81     43.30 o 
  -2   4   1      390.14      375.45     66.46 o 
  -1   4   1     4903.82     4743.63    101.10 o 
   0   4   1     1687.60     1735.05     42.18 o 
   1   4   1     5060.28     4847.89     78.43 o 
   2   4   1    12989.46    12505.42    190.75 o 
   3   4   1      320.01      388.35     56.21 o 
   4   4   1     2523.41     2363.99     64.48 o 
   5   4   1     1547.35     1902.58     96.81 o 
   6   4   1      313.24      410.23     84.94 o 
   7   4   1     2048.39     1909.66    130.39 o 
   8   4   1      248.93      468.66    132.63 o 
   9   4   1     2309.41     2538.53    175.75 o 
  10   4   1     2341.11     2783.93    172.09 o 
  11   4   1       20.97      135.58    115.61 o 
  12   4   1      239.86       80.10    117.19 o 
  13   4   1        5.45      -75.18    122.43 o 
  14   4   1       53.48      172.35    125.26 o 
  15   4   1      148.71       79.93    152.97 o 
  16   4   1      211.77      142.24    143.35 o 
 -17   5   1      950.57      884.59    183.65 o 
 -16   5   1     1282.18     1463.77    221.17 o 
 -15   5   1      178.89      269.36    134.22 o 
 -14   5   1     4737.73     4816.40    230.82 o 
 -13   5   1      731.07      624.54    189.06 o 
 -12   5   1     1741.66     1812.51    155.02 o 
 -11   5   1     4441.04     4469.14    252.86 o 
 -10   5   1      675.45      597.12    115.38 o 
  -9   5   1     7743.05     8019.85    259.80 o 
  -8   5   1      418.11      534.22    103.69 o 
  -7   5   1    13006.08    12889.04    252.67 o 
  -6   5   1    17869.18    17856.40    240.48 o 
  -5   5   1     5576.93     5300.10    134.04 o 
  -4   5   1    13547.53    13471.95    157.09 o 
  -3   5   1     1742.13     1662.34     46.85 o 
  -2   5   1    33682.52    32846.83    402.19 o 
  -1   5   1     8164.45     8050.24    110.84 o 
   0   5   1     6493.83     6469.69     73.29 o 
   1   5   1    57789.06    57342.50    612.47 o 
   2   5   1     1138.33     1227.12     37.09 o 
   3   5   1    44736.89    43567.83    429.23 o 
   4   5   1     8295.69     8382.20    114.39 o 
   5   5   1      280.81      463.83     57.39 o 
   6   5   1    16985.04    16786.32    249.36 o 
   7   5   1       13.86      -79.73     83.69 o 
   8   5   1     4076.83     3960.52    172.36 o 
   9   5   1     3526.85     3812.33    173.53 o 
  10   5   1     1537.62     1783.06    181.70 o 
  11   5   1     5442.22     5627.98    204.88 o 
  12   5   1       67.56      -25.75     93.83 o 
  13   5   1      858.34      768.70    130.96 o 
  14   5   1      978.29      926.73    148.26 o 
  15   5   1     1075.68     1055.94    155.44 o 
  16   5   1     1283.93     1504.49    229.30 o 
 -16   6   1      692.40      862.85    164.47 o 
 -15   6   1     3256.17     3623.30    256.51 o 
 -14   6   1       41.50       -1.19    138.51 o 
 -13   6   1     5562.12     5620.11    232.54 o 
 -12   6   1     2993.30     3268.63    173.21 o 
 -11   6   1     2104.41     1917.68    156.45 o 
 -10   6   1     7313.06     7182.38    269.39 o 
  -9   6   1      200.17      339.42    110.19 o 
  -8   6   1    18267.06    17957.06    405.30 o 
  -7   6   1     2917.40     3034.67    141.09 o 
  -6   6   1     4948.61     5022.10    106.27 o 
  -5   6   1    35781.69    36244.59    398.77 o 
  -4   6   1      161.82      221.42     30.41 o 
  -3   6   1    26400.18    26412.18    460.81 o 
  -2   6   1     1216.78     1136.27     65.20 o 
  -1   6   1     5371.38     4433.85    176.36 o 
   0   6   1    44112.04    44156.16    404.51 o 
   1   6   1     2812.10     2564.14     53.17 o 
   2   6   1    44738.55    44030.77    421.60 o 
   3   6   1    19064.48    19566.40    245.50 o 
   4   6   1    21012.69    21701.37    250.78 o 
   5   6   1    23397.70    23344.31    280.42 o 
   6   6   1     1558.39     1771.74     91.33 o 
   7   6   1     8508.53     8329.19    192.54 o 
   8   6   1     2914.13     3256.08    160.99 o 
   9   6   1     7898.86     7708.81    237.01 o 
  10   6   1     5612.75     5602.43    285.95 o 
  11   6   1       90.89      161.89     89.90 o 
  12   6   1     5824.71     5877.99    302.25 o 
  13   6   1      676.63      699.46    142.11 o 
  14   6   1     1303.55     1260.00    181.80 o 
  15   6   1     1935.90     1759.83    157.78 o 
  16   6   1      168.24      -29.87    133.52 o 
 -16   7   1      812.56      539.08    164.76 o 
 -15   7   1      257.30      191.90    153.56 o 
 -14   7   1      207.07      344.42    168.83 o 
 -13   7   1      564.98      352.25    130.26 o 
 -12   7   1     3720.82     4088.27    289.85 o 
 -11   7   1        6.90      -52.71    133.08 o 
 -10   7   1      193.87      290.61    147.74 o 
  -9   7   1     6870.97     6703.58    190.52 o 
  -8   7   1      704.61      805.98     85.52 o 
  -7   7   1      999.36     1042.90    103.29 o 
  -6   7   1       47.84       94.22     64.20 o 
  -5   7   1        6.51        3.06     57.37 o 
  -4   7   1    17804.12    18168.31    317.35 o 
  -3   7   1     4010.49     3934.86    177.30 o 
  -2   7   1     2985.53     3272.61    108.95 o 
  -1   7   1     1419.55     1105.06     67.11 o 
   0   7   1     1675.17     1623.19     59.99 o 
   1   7   1     4588.67     4463.35    145.15 o 
   2   7   1      675.23      809.33     49.96 o 
   3   7   1     1809.88     1764.87     87.48 o 
   4   7   1    11441.13    11205.21    185.69 o 
   5   7   1     4089.46     3871.10    154.24 o 
   6   7   1       70.54      104.20     66.22 o 
   7   7   1     2835.86     3010.15    147.59 o 
   8   7   1      614.53      649.20    106.25 o 
   9   7   1     2564.37     2826.59    232.70 o 
  10   7   1      509.79      511.70     90.91 o 
  11   7   1      560.39      508.78    110.46 o 
  12   7   1      532.68      473.32    111.66 o 
  13   7   1     1688.86     1591.14    170.89 o 
  14   7   1        5.63       16.57     96.13 o 
  15   7   1       14.26     -123.94    123.94 o 
 -15   8   1     1097.28     1123.44    167.77 o 
 -14   8   1      336.22      478.49    117.05 o 
 -13   8   1       44.61      204.24    121.63 o 
 -12   8   1      313.40      345.07     88.44 o 
 -11   8   1       73.65      186.47     93.38 o 
 -10   8   1     1780.46     1828.95     95.80 o 
  -9   8   1     1141.67     1349.20     94.78 o 
  -8   8   1        9.81       -4.30     72.40 o 
  -7   8   1     4613.91     4719.98     90.67 o 
  -6   8   1     6495.17     5915.22    169.49 o 
  -5   8   1       39.29       68.52     95.77 o 
  -4   8   1     1400.19     1543.79    120.27 o 
  -3   8   1      282.13      405.43     74.38 o 
  -2   8   1      799.63      799.03     67.50 o 
  -1   8   1     5829.28     5877.55    104.64 o 
   0   8   1      823.70      919.20     39.05 o 
   1   8   1     5239.81     5196.21    104.75 o 
   2   8   1    14374.34    13624.57    175.17 o 
   3   8   1      309.68      339.10     38.14 o 
   4   8   1       18.33      -11.09     56.27 o 
   5   8   1     1293.04     1613.13     98.79 o 
   6   8   1       66.35       30.32     42.16 o 
   7   8   1     2385.61     2399.25    142.34 o 
   8   8   1      395.64      448.32     85.98 o 
   9   8   1       59.80      -72.95    101.06 o 
  10   8   1     3547.24     3548.16    134.49 o 
  11   8   1     1711.15     1700.22    121.52 o 
  12   8   1        1.10       74.82    109.94 o 
  13   8   1      228.64      334.23     98.51 o 
  14   8   1      124.96       36.60    126.42 o 
  15   8   1      266.51      153.26    116.16 o 
 -15   9   1      160.41      165.05    107.78 o 
 -14   9   1     4647.54     4605.63    253.97 o 
 -13   9   1       43.56       34.62     84.59 o 
 -12   9   1      195.54       81.97    123.53 o 
 -11   9   1     5814.63     5584.52    221.39 o 
 -10   9   1     1187.14     1012.86     87.12 o 
  -9   9   1     6017.97     5991.81    165.70 o 
  -8   9   1      423.61      450.48     77.87 o 
  -7   9   1     5092.37     5144.49    160.33 o 
  -6   9   1     7529.88     7861.13    271.72 o 
  -5   9   1     3759.17     3179.98    202.87 o 
  -4   9   1      486.27      566.20     87.01 o 
  -3   9   1     6491.57     7022.69    329.74 o 
  -2   9   1    19617.95    19683.31    274.64 o 
  -1   9   1     1543.27     1660.67    118.39 o 
   0   9   1      338.53      375.34     48.97 o 
   1   9   1    17696.31    17859.55    170.20 o 
   2   9   1     1421.47     1600.16    116.42 o 
   3   9   1    13835.08    13976.57    254.17 o 
   4   9   1      483.12      660.63     92.28 o 
   5   9   1      306.05      313.49     53.29 o 
   6   9   1     8452.58     8713.36    192.94 o 
   7   9   1      986.69     1083.95    127.40 o 
   8   9   1     6798.93     6762.92    143.70 o 
   9   9   1     2540.69     2754.87    137.15 o 
  10   9   1      395.20      309.17     98.25 o 
  11   9   1     4987.11     4932.09    149.05 o 
  12   9   1       71.88       15.39     76.50 o 
  13   9   1      246.90      400.87    123.95 o 
  14   9   1     2446.78     2490.64    378.43 o 
 -14  10   1       72.00      188.29    209.35 o 
 -13  10   1     1815.82     1714.48    482.32 o 
 -12  10   1      619.82      402.49     70.40 o 
 -11  10   1      484.71      480.63     60.32 o 
 -10  10   1     5345.98     5005.11    116.95 o 
  -9  10   1      140.74      186.79     99.62 o 
  -8  10   1     4831.56     4729.46    130.32 o 
  -7  10   1     3380.00     3767.83    247.86 o 
  -6  10   1     4738.97     5181.49    401.38 o 
  -5  10   1     3105.46     3474.36    189.12 o 
  -4  10   1       14.58       83.91     91.52 o 
  -3  10   1     5531.64     5644.85    156.99 o 
  -2  10   1     4510.48     4709.88    147.30 o 
  -1  10   1     8517.59     8456.05    144.21 o 
   0  10   1     5990.89     6074.24    116.76 o 
   1  10   1      231.49      183.21     36.54 o 
   2  10   1    22059.16    22923.40    398.76 o 
   3  10   1       66.37       89.56     75.53 o 
   4  10   1     1992.96     2193.25    133.88 o 
   5  10   1     5222.18     5234.62    179.24 o 
   6  10   1       80.61       69.98     30.09 o 
   7  10   1     8245.79     8126.19    219.71 o 
   8  10   1      286.29      486.56     90.21 o 
   9  10   1      752.47      774.34    124.58 o 
  10  10   1     5370.15     5598.61    245.87 o 
  11  10   1      558.71      465.55     93.15 o 
  12  10   1     1083.65     1031.58    109.32 o 
  13  10   1      388.05      328.81    103.63 o 
  14  10   1      772.78      532.89    137.62 o 
 -13  11   1       23.86      -38.18    246.13 o 
 -12  11   1      346.97      362.03    257.30 o 
 -11  11   1      280.56      122.09    232.27 o 
 -10  11   1       20.05      167.50    183.54 o 
  -9  11   1      408.27      234.32    314.71 o 
  -8  11   1       60.96      182.06    212.30 o 
  -7  11   1      728.51      528.88    301.00 o 
  -6  11   1      670.99      603.61    115.84 o 
  -5  11   1      809.56      841.24     97.87 o 
  -4  11   1     2769.79     2713.57    125.07 o 
  -3  11   1       74.60      -22.40     68.02 o 
  -2  11   1      187.44      232.67     86.42 o 
  -1  11   1     1145.68      986.85     80.64 o 
   0  11   1      727.03      653.47     56.90 o 
   1  11   1     2855.03     2755.99    113.72 o 
   2  11   1      348.51      325.26     65.98 o 
   3  11   1       30.95       52.26     82.73 o 
   4  11   1     2772.28     2826.61    139.15 o 
   5  11   1        4.23       64.62     91.02 o 
   6  11   1     1543.71     1639.11    135.45 o 
   7  11   1       18.25      157.75    119.34 o 
   8  11   1       90.80       71.69     61.30 o 
   9  11   1      407.22      461.00    146.34 o 
  10  11   1       14.33      -90.11     90.11 o 
  11  11   1      313.53      348.33    153.79 o 
  12  11   1       10.23      -23.02    146.41 o 
  13  11   1       31.41      338.09    212.47 o 
 -13  12   1      223.21      458.90    301.49 o 
 -12  12   1      173.13      147.14    248.53 o 
 -11  12   1       65.63      331.56    258.71 o 
 -10  12   1      747.71      873.47    203.78 o 
  -9  12   1       99.47      141.08    130.10 o 
  -8  12   1      236.23      387.86    131.19 o 
  -7  12   1     1674.77     1661.99    167.38 o 
  -6  12   1      187.99      229.77    102.67 o 
  -5  12   1      305.61      294.89     82.24 o 
  -4  12   1      287.77      314.00     87.72 o 
  -3  12   1     2004.98     1827.78     96.49 o 
  -2  12   1        9.41       97.60     68.26 o 
  -1  12   1     1227.42     1266.18    102.18 o 
   0  12   1      448.99      472.16     69.62 o 
   1  12   1     1196.66     1106.30    100.57 o 
   2  12   1     1697.82     1850.94     96.94 o 
   3  12   1      111.03      264.90    146.48 o 
   4  12   1     1089.80     1125.86    112.69 o 
   5  12   1      121.41      312.53    104.39 o 
   6  12   1       95.98       88.83     89.98 o 
   7  12   1     1228.05     1423.28    131.99 o 
   8  12   1        2.82       36.77    115.54 o 
   9  12   1        8.30     -117.88    151.47 o 
  10  12   1      644.36      641.61    176.37 o 
  11  12   1      118.16      438.31    260.53 o 
  12  12   1      256.31       70.35    223.10 o 
 -12  13   1      338.70       17.76    260.73 o 
 -11  13   1     2079.17     2055.61    269.41 o 
 -10  13   1      669.10      538.88    356.38 o 
  -9  13   1     1554.77     1390.76    209.55 o 
  -8  13   1      636.42      734.04    168.07 o 
  -7  13   1     1659.15     1805.86    197.00 o 
  -6  13   1     4022.67     4004.78    251.09 o 
  -5  13   1     1746.19     1734.31    154.68 o 
  -4  13   1      319.13      307.93    112.96 o 
  -3  13   1     1078.44     1175.46     89.37 o 
  -2  13   1     4957.63     5118.72    156.81 o 
  -1  13   1      718.66      440.28    199.51 o 
   0  13   1      110.31       17.23    219.16 o 
   1  13   1     4994.85     4943.04     99.26 o 
   2  13   1      160.93      177.05     57.62 o 
   3  13   1     2686.87     3053.80    116.66 o 
   4  13   1      595.31      683.20    132.86 o 
   5  13   1        9.90      -11.78    110.66 o 
   6  13   1     6428.47     7170.13    262.53 o 
   7  13   1       95.88      -72.22    121.20 o 
   8  13   1      841.82      910.73    159.03 o 
   9  13   1     1571.71     1863.36    190.86 o 
  10  13   1      375.62      405.73    291.81 o 
  11  13   1     2169.93     2000.03    268.80 o 
 -10  14   1     2302.76     1954.78    275.81 o 
  -9  14   1      357.44      452.94    172.65 o 
  -8  14   1      526.83      772.58    150.25 o 
  -7  14   1     1889.91     1944.19    158.50 o 
  -6  14   1     1629.01     2201.89    271.92 o 
  -5  14   1     1495.03     1461.14    201.94 o 
  -4  14   1        3.20       41.68    104.15 o 
  -3  14   1     1194.25     1230.54     79.33 o 
  -2  14   1     1665.00     1590.01    194.28 o 
  -1  14   1     2072.64     1939.32    252.28 o 
   0  14   1      556.76      505.91    166.37 o 
   1  14   1      155.19      124.77     86.51 o 
   2  14   1     4760.43     4421.15    679.41 o 
   3  14   1       77.87      110.89    140.31 o 
   4  14   1      504.94      470.14     78.05 o 
   5  14   1     1952.33     2005.97    149.09 o 
   6  14   1        7.87       86.02    149.56 o 
   7  14   1     2333.50     2494.07    150.79 o 
   8  14   1       66.13       -0.39    104.66 o 
   9  14   1      207.31       16.11    150.79 o 
  10  14   1     2051.91     1881.25    375.25 o 
  -9  15   1       24.24      -97.39    171.93 o 
  -8  15   1       44.02      142.84    168.44 o 
  -7  15   1       58.59       70.63     94.92 o 
  -6  15   1      202.62      129.36    120.08 o 
  -5  15   1      221.62      157.51     93.41 o 
  -4  15   1       14.80      -61.08    106.85 o 
  -3  15   1      481.61      382.00     58.47 o 
  -2  15   1      666.61      210.82    396.56 o 
  -1  15   1       14.53     -152.98    162.25 o 
   0  15   1        2.24      187.08    223.29 o 
   1  15   1      335.36      312.59    208.98 o 
   2  15   1        5.42       80.69    180.10 o 
   3  15   1      469.06      197.27    166.12 o 
   4  15   1        7.91      -94.37    153.33 o 
   5  15   1       55.64        3.95    115.72 o 
   6  15   1      475.82      363.08    125.41 o 
   7  15   1      106.02       20.50    100.94 o 
   8  15   1        9.52      257.30    273.64 o 
  -7  16   1      113.27        5.80    244.97 o 
  -6  16   1      188.43      213.34    183.49 o 
  -5  16   1      333.33      335.29    105.59 o 
  -4  16   1        1.68     -183.21    183.21 o 
  -3  16   1      488.35       97.18    297.14 o 
  -2  16   1      179.31       21.90    162.10 o 
  -1  16   1      256.78      214.58    170.74 o 
   0  16   1      915.67      755.01    236.89 o 
   1  16   1       61.91      168.33    165.49 o 
   2  16   1      553.32      178.96    173.57 o 
   3  16   1      218.82      390.23    185.23 o 
   4  16   1      358.77      298.11    272.23 o 
   5  16   1      413.82      498.85    301.49 o 
   6  16   1        0.52      -77.98    505.01 o 
   7  16   1      264.13      328.31    161.67 o 
  -4  17   1      969.24     1355.05    303.22 o 
  -3  17   1       96.78      339.45    205.73 o 
  -2  17   1      930.36      711.69    266.21 o 
  -1  17   1      797.96      833.50    309.46 o 
   0  17   1      234.25      444.92    244.92 o 
   1  17   1     1643.98     1758.09    351.64 o 
   2  17   1       44.91      114.62    270.01 o 
   3  17   1     1258.64     1349.65    624.37 o 
   4  17   1      386.35      356.38    304.52 o 
 -15   0   2     1880.83     1879.58    365.06 o 
 -14   0   2      431.05      395.13    198.98 o 
 -12   0   2     1588.13     1644.08    387.06 o 
 -11   0   2     6538.74     6647.35    546.88 o 
 -10   0   2     8695.34     8624.01    940.30 o 
  -9   0   2      890.61     1523.47    526.60 o 
  -8   0   2    69143.53    68011.53   1701.27 o 
  -7   0   2      187.09      230.83    123.62 o 
  -6   0   2    12439.49    12819.87    446.59 o 
  -5   0   2    25275.00    23887.45    506.01 o 
  -4   0   2    16579.01    15650.08    403.19 o 
  -3   0   2    22510.44    21573.64    459.94 o 
  -2   0   2      942.84     1167.56     55.84 o 
   1   0   2    73743.86    70414.50   1297.05 o 
   2   0   2    22127.05    21339.38    567.51 o 
   3   0   2     5164.54     5335.81    340.99 o 
   4   0   2    39293.36    36668.85    819.12 o 
   5   0   2    32011.21    30557.94    796.62 o 
   6   0   2    18038.46    18718.47    514.40 o 
   7   0   2    23296.15    23344.32    758.17 o 
   8   0   2     3193.59     3194.14    399.67 o 
   9   0   2    18198.53    18685.12    721.34 o 
  10   0   2       57.92     -108.57    251.41 o 
  11   0   2      138.71      -14.76    246.49 o 
  12   0   2     7542.68     7224.86    412.08 o 
  13   0   2      768.54      704.64    219.61 o 
  14   0   2     1758.48     1643.77    330.35 o 
  15   0   2     1245.83      985.76    429.80 o 
  16   0   2     1439.63      930.92    345.38 o 
  17   0   2     2543.83     1674.91    559.09 o 
 -17   1   2     1718.21     1363.78    435.49 o 
 -16   1   2      323.02      202.81    295.84 o 
 -15   1   2     1259.13     1294.16    236.51 o 
 -14   1   2     2898.44     2777.29    201.34 o 
 -13   1   2      275.35       48.63    242.57 o 
 -12   1   2     9445.60     8563.25    477.34 o 
 -11   1   2     2023.19     2053.69    217.32 o 
 -10   1   2       16.39       74.91    119.08 o 
  -9   1   2    19073.29    18711.80    407.18 o 
  -8   1   2     5202.71     5299.43    176.80 o 
  -7   1   2    23721.43    23995.24    440.72 o 
  -6   1   2     2154.72     2063.03    155.69 o 
  -5   1   2     3513.26     3435.21    124.88 o 
  -4   1   2    22329.27    20827.53    335.68 o 
  -3   1   2    28642.77    27786.21    447.57 o 
  -2   1   2     9921.33     9587.19    113.95 o 
  -1   1   2    42198.91    40612.45    678.50 o 
   0   1   2    69901.80    70600.28    695.90 o 
   1   1   2    12618.16    12523.57     95.94 o 
   2   1   2    10301.93    10719.23    242.51 o 
   3   1   2     9239.11     8466.57    224.95 o 
   4   1   2    12650.02    11928.10    323.85 o 
   5   1   2    31612.20    31356.80    568.34 o 
   6   1   2     9114.54     8855.47    251.56 o 
   7   1   2      913.27      885.96    117.08 o 
   8   1   2    19049.75    18918.30    424.80 o 
   9   1   2      434.59      385.90    155.53 o 
  10   1   2     3050.31     3468.43    254.10 o 
  11   1   2     2384.60     2245.47    211.64 o 
  12   1   2       21.48      -28.20    136.26 o 
  13   1   2     4758.21     5187.26    287.41 o 
  14   1   2       68.14      -93.77    152.90 o 
  15   1   2       38.31      -55.87    168.59 o 
  16   1   2     2993.40     2372.08    332.46 o 
  17   1   2      366.32      425.68    229.56 o 
 -17   2   2       73.58      812.25    408.65 o 
 -15   2   2      264.64      290.92    140.98 o 
 -14   2   2       80.18       72.79    220.47 o 
 -13   2   2       19.48      -14.09    208.01 o 
 -12   2   2      488.03      624.58    343.06 o 
 -11   2   2     3847.78     4384.40    347.95 o 
 -10   2   2      269.71      186.97    122.90 o 
  -9   2   2        2.07      121.28    103.94 o 
  -8   2   2       56.28      -77.78    107.03 o 
  -7   2   2     5318.83     5636.65    186.84 o 
  -6   2   2     5044.01     4776.06    138.99 o 
  -5   2   2      128.05      223.89     63.10 o 
  -4   2   2      153.64      267.38     87.28 o 
  -3   2   2     2706.26     2808.39    117.92 o 
  -2   2   2     1448.56     1606.59     65.12 o 
  -1   2   2     8323.02     8246.03    104.57 o 
   0   2   2      291.22      310.30     28.69 o 
   1   2   2     1578.09     1551.20     58.32 o 
   2   2   2     2258.17     2341.67    147.63 o 
   3   2   2     1697.22     1587.43     99.81 o 
   4   2   2      200.30      303.96     60.89 o 
   5   2   2     1387.69     1582.36    101.91 o 
   6   2   2     7581.04     8130.98    260.79 o 
   7   2   2       26.38      -26.15     90.94 o 
   8   2   2     1593.23     1715.01    152.62 o 
   9   2   2      500.49      300.39    153.22 o 
  10   2   2     3600.57     3621.41    233.87 o 
  11   2   2     2866.29     3065.86    229.70 o 
  12   2   2       22.86      -42.80    150.27 o 
  13   2   2        5.90      -65.64    190.77 o 
  14   2   2       78.76      106.07    138.48 o 
  15   2   2        0.79     -170.50    170.50 o 
  16   2   2       14.50       83.33    126.98 o 
  17   2   2        0.71      251.62    422.08 o 
 -17   3   2     1738.01     1154.14    969.96 o 
 -15   3   2      970.66     1139.78    389.28 o 
 -14   3   2     7407.14     7464.45    364.97 o 
 -13   3   2       77.91      -33.47    159.44 o 
 -12   3   2     6348.44     6201.09    282.24 o 
 -11   3   2      891.39      578.36    290.49 o 
 -10   3   2     2806.01     2770.54    244.24 o 
  -9   3   2    11023.16    10725.86    414.69 o 
  -8   3   2      394.20      432.72    134.58 o 
  -7   3   2    13356.24    12250.47    280.95 o 
  -6   3   2    27212.64    28260.96    447.92 o 
  -5   3   2     7145.45     7257.28    139.64 o 
  -4   3   2    18773.03    17835.49    216.98 o 
  -3   3   2     4380.19     4690.03    115.80 o 
  -2   3   2     7426.83     7029.54    112.72 o 
  -1   3   2     6440.44     6292.39    102.53 o 
   0   3   2      308.60      363.79     43.80 o 
   1   3   2     8218.80     8146.41    144.29 o 
   2   3   2        3.51        1.04     41.20 o 
   3   3   2    23656.78    23146.39    264.24 o 
   4   3   2    11226.82    11732.05    168.14 o 
   5   3   2    21681.06    22315.89    336.35 o 
   6   3   2     6438.80     6013.99    196.61 o 
   7   3   2     1200.33     1447.60    134.49 o 
   8   3   2     9950.70     9456.12    250.89 o 
   9   3   2      287.78      376.34    129.80 o 
  10   3   2     2555.47     2595.99    174.64 o 
  11   3   2     7746.86     7549.30    251.47 o 
  12   3   2      104.52      142.22    106.38 o 
  13   3   2     4205.52     4363.63    209.56 o 
  14   3   2        5.64      -89.88    117.45 o 
  15   3   2      970.20      976.94    176.62 o 
  16   3   2     1501.34     1589.43    182.68 o 
 -17   4   2      296.90      547.22    208.45 o 
 -16   4   2     4475.80     4543.47    374.04 o 
 -15   4   2     1752.05     1700.72    208.65 o 
 -14   4   2        2.43     -154.37    154.37 o 
 -13   4   2    15704.45    16004.72    365.78 o 
 -12   4   2      234.84      167.74    115.56 o 
 -11   4   2     6211.93     6322.18    517.33 o 
 -10   4   2     3964.24     4214.46    181.46 o 
  -9   4   2     1927.72     2261.63    141.76 o 
  -8   4   2    37653.15    37787.57    577.56 o 
  -7   4   2      970.67     1024.90     79.29 o 
  -6   4   2     8052.43     7955.19    171.27 o 
  -5   4   2    43781.55    42468.27    617.44 o 
  -4   4   2     9463.40     9140.01    163.16 o 
  -3   4   2    20553.22    19717.54    188.37 o 
  -2   4   2     7498.38     7541.19    121.15 o 
  -1   4   2     4582.22     4116.67     73.12 o 
   0   4   2    18529.88    18010.99    170.63 o 
   1   4   2    23534.68    23203.70    215.99 o 
   2   4   2    36030.38    35718.86    415.14 o 
   3   4   2     8133.57     7856.85    129.39 o 
   4   4   2    45298.86    44482.71    582.76 o 
   5   4   2    12584.90    12329.29    204.41 o 
   6   4   2     9334.13     9487.60    207.54 o 
   7   4   2    11716.33    11617.83    250.58 o 
   8   4   2      733.89      774.03    126.71 o 
   9   4   2    18296.50    17635.10    474.91 o 
  10   4   2     2500.10     2797.49    173.75 o 
  11   4   2     1056.38      972.04    133.31 o 
  12   4   2     7142.55     7300.31    247.22 o 
  13   4   2       60.70       72.97    130.03 o 
  14   4   2     2385.18     2577.62    175.85 o 
  15   4   2      804.35      810.24    137.99 o 
  16   4   2      533.75      416.48    193.71 o 
 -17   5   2     1372.67     1273.64    240.76 o 
 -16   5   2       53.64      267.09    172.12 o 
 -15   5   2      505.15      486.90    133.97 o 
 -14   5   2     1262.92     1050.49    245.44 o 
 -13   5   2      520.61      554.41    205.62 o 
 -12   5   2     5595.73     5765.63    264.04 o 
 -11   5   2        0.56      -89.75    102.57 o 
 -10   5   2       47.78      292.76    112.52 o 
  -9   5   2    10731.92    10748.55    244.78 o 
  -8   5   2     2704.36     2772.31    157.20 o 
  -7   5   2     5642.74     5863.82    189.58 o 
  -6   5   2     3660.39     3542.10    114.61 o 
  -5   5   2       26.89       95.13     40.74 o 
  -4   5   2    40325.70    40111.61    483.67 o 
  -3   5   2     9825.59     9516.35    116.67 o 
  -2   5   2      522.50      621.96     53.68 o 
  -1   5   2     8733.08     8143.46    101.93 o 
   0   5   2    21687.09    21326.82    198.73 o 
   1   5   2     5462.70     5237.74     72.62 o 
   2   5   2     1979.25     2011.13     74.04 o 
   3   5   2     6509.19     6685.70    118.41 o 
   4   5   2     1336.54     1339.50     66.53 o 
   5   5   2    13307.06    12810.04    219.55 o 
   6   5   2        6.14       39.22     85.42 o 
   7   5   2      770.09      871.40     97.98 o 
   8   5   2     8636.69     8635.34    257.88 o 
   9   5   2      163.26      347.45    112.02 o 
  10   5   2     1481.20     1660.42    160.81 o 
  11   5   2      554.95      645.94    108.82 o 
  12   5   2      196.68      245.55    130.33 o 
  13   5   2     3486.11     3302.78    202.33 o 
  14   5   2      211.67      348.59    146.07 o 
  15   5   2       12.94       25.58    127.17 o 
  16   5   2     1625.97     1472.16    215.61 o 
 -16   6   2      242.22        8.61    220.21 o 
 -15   6   2     2056.82     2662.95    373.35 o 
 -14   6   2     1405.23     1293.71    201.52 o 
 -13   6   2       73.65       72.56    117.29 o 
 -12   6   2      606.50      653.38    118.95 o 
 -11   6   2      275.89      362.17    118.95 o 
 -10   6   2     1114.10     1326.09    119.55 o 
  -9   6   2     1190.00     1313.57    128.77 o 
  -8   6   2      145.63      188.63     73.91 o 
  -7   6   2     3665.37     3794.06    155.19 o 
  -6   6   2     7963.01     7883.31    133.36 o 
  -5   6   2      133.63       90.43     33.35 o 
  -4   6   2     3288.96     3292.08     85.39 o 
  -3   6   2     2165.62     2160.11    164.17 o 
  -2   6   2      923.52     1116.34     63.58 o 
  -1   6   2     2885.42     2773.66     65.39 o 
   0   6   2     3103.11     2923.71     63.77 o 
   1   6   2       16.19       44.13     41.02 o 
   2   6   2    11845.26    11543.84    119.90 o 
   3   6   2     2228.21     2348.44     93.97 o 
   4   6   2      869.86      840.78     77.01 o 
   5   6   2     2778.46     2869.98    121.59 o 
   6   6   2       94.09       36.72     76.67 o 
   7   6   2     1505.11     1639.46    121.81 o 
   8   6   2     3839.01     3674.95    236.77 o 
   9   6   2        3.71       68.87    103.69 o 
  10   6   2     1604.30     1836.81    127.48 o 
  11   6   2     2017.46     2224.33    150.64 o 
  12   6   2      159.08      130.97    111.97 o 
  13   6   2      815.23      694.48    138.22 o 
  14   6   2      292.88      336.66    125.85 o 
  15   6   2        7.77       77.07    131.37 o 
  16   6   2      200.91      115.59    138.54 o 
 -16   7   2      677.10      572.36    150.11 o 
 -15   7   2     1144.51     1282.72    170.15 o 
 -14   7   2     4691.98     4558.01    295.71 o 
 -13   7   2      367.67      466.79    145.98 o 
 -12   7   2     1896.48     1824.00    173.60 o 
 -11   7   2     5276.25     5633.79    302.85 o 
 -10   7   2     5549.80     5494.06    231.45 o 
  -9   7   2     2560.46     2575.10    123.58 o 
  -8   7   2      282.05      325.10     69.28 o 
  -7   7   2    16413.14    16240.42    252.09 o 
  -6   7   2     8007.20     8349.29    116.00 o 
  -5   7   2     8341.01     8283.62    103.00 o 
  -4   7   2     8206.44     7930.99    189.13 o 
  -3   7   2     1683.12     1680.07     89.17 o 
  -2   7   2     9716.23     8960.80    159.11 o 
  -1   7   2     1127.58     1200.70     62.20 o 
   0   7   2     5447.79     5762.39     96.89 o 
   1   7   2     8786.73     8475.93    116.50 o 
   2   7   2      771.69      688.72     43.59 o 
   3   7   2    27894.33    28209.13    282.99 o 
   4   7   2      907.31      921.56     65.09 o 
   5   7   2     2777.88     3053.75    147.34 o 
   6   7   2     7511.62     7864.46    215.86 o 
   7   7   2     5688.10     5655.13    185.81 o 
   8   7   2     1743.20     2004.43    132.81 o 
   9   7   2     1928.80     2086.10    137.07 o 
  10   7   2     6078.17     5874.92    205.30 o 
  11   7   2     4807.92     4835.47    221.08 o 
  12   7   2      336.24      239.42    106.68 o 
  13   7   2      799.23      913.94    159.55 o 
  14   7   2      731.98      678.12    137.42 o 
  15   7   2     2334.65     2151.37    186.12 o 
 -16   8   2     1779.24     1489.11    258.19 o 
 -15   8   2     1822.51     1636.26    226.92 o 
 -14   8   2      883.62      985.23    128.58 o 
 -13   8   2     4509.47     4529.46    233.29 o 
 -12   8   2      484.64      432.00     88.08 o 
 -11   8   2     4562.81     4246.18    139.97 o 
 -10   8   2     6020.88     5905.25    193.37 o 
  -9   8   2     2437.69     2243.62    144.17 o 
  -8   8   2     6646.05     6879.11    167.73 o 
  -7   8   2      751.01      809.80     66.19 o 
  -6   8   2     9917.84     9682.06    177.83 o 
  -5   8   2     7962.98     8012.17    228.80 o 
  -4   8   2     1236.04     1261.88    117.00 o 
  -3   8   2    15343.09    15800.13    233.76 o 
  -2   8   2      101.88      155.81     64.35 o 
  -1   8   2     5996.01     5877.81     69.48 o 
   0   8   2     6391.52     6395.67     78.72 o 
   1   8   2     3580.67     3746.52     84.85 o 
   2   8   2    24326.01    23779.29    239.75 o 
   3   8   2       31.27       80.11     42.01 o 
   4   8   2     8589.58     8476.15    145.93 o 
   5   8   2     6383.91     6410.28    173.24 o 
   6   8   2     1579.55     1469.56    119.67 o 
   7   8   2    13785.19    13671.93    294.96 o 
   8   8   2       14.57      120.80     77.78 o 
   9   8   2     7189.87     7103.46    228.80 o 
  10   8   2     3926.52     4038.48    236.68 o 
  11   8   2     2142.55     1866.32    118.35 o 
  12   8   2     1951.80     1998.85    163.78 o 
  13   8   2       43.49      -71.85    110.53 o 
  14   8   2     2132.34     2198.93    356.49 o 
  15   8   2      929.49      919.51    149.19 o 
 -15   9   2      166.53      127.76    141.69 o 
 -14   9   2      529.27      458.74    107.77 o 
 -13   9   2       24.08       54.71    106.88 o 
 -12   9   2     1427.20     1582.56    121.81 o 
 -11   9   2      155.20      136.26     80.08 o 
 -10   9   2        8.65      -47.50     62.72 o 
  -9   9   2     6464.35     6416.93    137.07 o 
  -8   9   2       37.89       30.29     33.84 o 
  -7   9   2     5375.64     5050.53    271.40 o 
  -6   9   2       57.04       58.85    102.34 o 
  -5   9   2       49.51      158.42    102.56 o 
  -4   9   2     6609.95     6622.67    168.25 o 
  -3   9   2       13.48      -33.19     75.75 o 
  -2   9   2     1583.78     1767.72    105.32 o 
  -1   9   2     1695.26     1845.89     97.84 o 
   0   9   2     2551.36     2643.81     83.34 o 
   1   9   2     1758.75     1784.90     60.94 o 
   2   9   2      866.42      881.18     42.80 o 
   3   9   2      498.43      509.24     40.34 o 
   4   9   2       98.23       65.24     61.21 o 
   5   9   2     2236.20     2354.02     91.02 o 
   6   9   2     1412.01     1583.02    123.76 o 
   7   9   2      786.67     1050.07    135.78 o 
   8   9   2     2037.11     1953.06    158.51 o 
   9   9   2       22.30      -18.68     64.72 o 
  10   9   2      375.02      424.58     89.12 o 
  11   9   2      256.25      210.35     92.96 o 
  12   9   2        0.38      151.56     86.61 o 
  13   9   2     1215.54     1072.83    150.11 o 
  14   9   2        9.67        1.67    147.53 o 
 -14  10   2      373.23      386.25    506.12 o 
 -13  10   2        2.41       77.32    151.96 o 
 -12  10   2      440.09      260.61     84.91 o 
 -11  10   2      423.93      327.20     60.15 o 
 -10  10   2      332.88      384.20     57.07 o 
  -9  10   2      389.18      264.99     59.27 o 
  -8  10   2        5.65      -17.09    111.41 o 
  -7  10   2     1728.82     2068.89    255.69 o 
  -6  10   2     3188.84     3656.05    191.41 o 
  -5  10   2      146.84      151.45    111.03 o 
  -4  10   2      151.64       58.55     96.57 o 
  -3  10   2     2884.98     3176.57    214.64 o 
  -2  10   2        2.88       46.13     63.18 o 
  -1  10   2     1832.76     2127.88    153.12 o 
   0  10   2       20.80      -23.94     40.62 o 
   1  10   2      964.22      926.02     62.59 o 
   2  10   2     4811.05     4674.03     88.21 o 
   3  10   2        7.56       17.81     38.17 o 
   4  10   2      140.41      171.90     45.47 o 
   5  10   2     3048.06     2948.41    189.40 o 
   6  10   2      700.00      555.07    134.62 o 
   7  10   2      939.43      959.23    128.60 o 
   8  10   2      542.40      419.11     96.56 o 
   9  10   2      170.13      276.69    120.83 o 
  10  10   2     1781.40     1813.68    224.33 o 
  11  10   2     1031.99     1027.80    123.26 o 
  12  10   2        2.28      116.42     73.87 o 
  13  10   2       83.36      -42.55    107.04 o 
  14  10   2      210.15     -206.44    641.53 o 
 -14  11   2     2155.82     2312.35    317.37 o 
 -13  11   2      170.60      163.03    197.83 o 
 -12  11   2      624.55      634.75    272.20 o 
 -11  11   2     3218.93     2984.91    386.85 o 
 -10  11   2     4736.95     4742.23    256.33 o 
  -9  11   2      911.20     1097.09    184.20 o 
  -8  11   2      480.50      280.30    219.26 o 
  -7  11   2     4917.46     5257.93    263.08 o 
  -6  11   2     4060.79     4113.09    201.86 o 
  -5  11   2     5483.88     5937.72    179.59 o 
  -4  11   2     7366.77     7414.72    200.51 o 
  -3  11   2      646.19      631.08     96.93 o 
  -2  11   2    15147.69    15256.53    247.23 o 
  -1  11   2        2.50       19.57     66.88 o 
   0  11   2      678.33      770.41     50.11 o 
   1  11   2     9889.25     9756.91    120.41 o 
   2  11   2       35.59        3.17     64.72 o 
   3  11   2    19868.66    19691.26    359.68 o 
   4  11   2      183.57      131.09    105.36 o 
   5  11   2     1812.05     1896.78    129.94 o 
   6  11   2     8132.72     7665.65    212.69 o 
   7  11   2     1900.05     1574.74    110.53 o 
   8  11   2     1111.89      990.22    128.43 o 
   9  11   2     1408.62     1389.50     85.02 o 
  10  11   2     2430.76     2512.12    184.90 o 
  11  11   2     1504.68     1560.50    260.41 o 
  12  11   2      388.64      174.19    207.47 o 
  13  11   2      540.07      750.25    238.60 o 
 -13  12   2     1674.26     2365.32    414.50 o 
 -12  12   2      112.42     -165.68    265.37 o 
 -11  12   2     1486.31     1520.57    289.28 o 
 -10  12   2     1959.11     1349.25    308.15 o 
  -9  12   2      939.50      992.32    237.82 o 
  -8  12   2     1106.03      981.91    165.81 o 
  -7  12   2     1299.06     1815.62    213.48 o 
  -6  12   2     6246.65     6437.21    195.06 o 
  -5  12   2      699.88      812.40    100.25 o 
  -4  12   2      190.32      161.90    112.63 o 
  -3  12   2     6502.82     6664.32    157.49 o 
  -2  12   2      146.26       82.63     56.84 o 
  -1  12   2     6448.87     6631.67    298.84 o 
   0  12   2      847.82      483.85    195.87 o 
   1  12   2      303.17      185.34     31.19 o 
   2  12   2     9083.79     9440.15    220.05 o 
   3  12   2        1.28      -85.70     85.70 o 
   4  12   2     3701.28     3771.31    189.39 o 
   5  12   2     3606.25     3795.33    251.46 o 
   6  12   2      928.34      816.59    108.55 o 
   7  12   2     3291.96     3951.05    217.56 o 
   8  12   2       15.72      -40.98    101.53 o 
   9  12   2      432.43      715.68    151.41 o 
  10  12   2     2651.80     2957.81    426.42 o 
  11  12   2     1064.49      883.66    182.69 o 
  12  12   2      834.68      894.37    194.81 o 
 -12  13   2      230.04      260.64    216.37 o 
 -11  13   2       72.23      -43.06    382.92 o 
 -10  13   2      311.31      555.81    211.49 o 
  -9  13   2        1.02      198.41    162.49 o 
  -8  13   2       35.69      122.12    105.18 o 
  -7  13   2      532.34      698.14    133.99 o 
  -6  13   2       18.23      -23.48     96.98 o 
  -5  13   2      467.49      700.08    199.61 o 
  -4  13   2      378.39      379.22     92.31 o 
  -3  13   2      112.45      106.20     60.81 o 
  -2  13   2      539.97      840.30    129.32 o 
  -1  13   2      169.87       66.30     65.97 o 
   0  13   2        1.88      -20.55     30.73 o 
   1  13   2      627.58      737.18     60.64 o 
   2  13   2       31.41        5.43     56.76 o 
   3  13   2      726.11      607.99    117.02 o 
   4  13   2        7.14      -82.56     82.56 o 
   5  13   2       21.81      175.98     85.95 o 
   6  13   2      817.39      855.46    125.10 o 
   7  13   2      415.10      488.54    125.03 o 
   8  13   2        3.83       48.95    149.79 o 
   9  13   2      167.01      184.36    164.02 o 
  10  13   2       28.02       83.34    192.42 o 
  11  13   2      318.53      213.71    215.68 o 
 -10  14   2      287.23       24.80    242.67 o 
  -9  14   2      203.10      348.90    174.89 o 
  -8  14   2      737.24      788.74    202.79 o 
  -7  14   2       37.88       86.94     92.41 o 
  -6  14   2      287.93      203.24    121.28 o 
  -5  14   2      242.80      312.83    102.97 o 
  -4  14   2       43.59       15.82     74.82 o 
  -3  14   2      399.20      509.78    127.64 o 
  -2  14   2      166.97      139.38     98.59 o 
  -1  14   2      864.67      959.99    267.41 o 
   0  14   2      658.74      664.84    205.31 o 
   1  14   2      167.79      106.38     95.04 o 
   2  14   2      511.95      451.94    102.03 o 
   3  14   2        0.48       -7.51    151.03 o 
   4  14   2      642.18      706.24    103.42 o 
   5  14   2      307.89      222.75     84.09 o 
   6  14   2       72.26       16.06    123.13 o 
   7  14   2      718.01      632.17    173.20 o 
   8  14   2       18.75      338.41    151.51 o 
   9  14   2      555.41      300.02    149.30 o 
  10  14   2       71.22      -15.05    143.48 o 
  -9  15   2      504.54      720.70    201.83 o 
  -8  15   2       74.82      201.21    125.75 o 
  -7  15   2     2266.02     2266.50    168.73 o 
  -6  15   2      664.33      573.18    127.45 o 
  -5  15   2     1354.01     1546.34    119.74 o 
  -4  15   2      993.06      677.39    229.87 o 
  -3  15   2       36.62      102.56    140.79 o 
  -2  15   2     3214.63     2874.46    309.20 o 
  -1  15   2      150.95      401.99    169.86 o 
   0  15   2      770.38      820.15    183.43 o 
   1  15   2     2261.15     2661.52    285.50 o 
   2  15   2      145.93      234.24    159.93 o 
   3  15   2     2517.02     2640.57    182.50 o 
   4  15   2      203.33      239.08     69.95 o 
   5  15   2      572.67      649.44    115.55 o 
   6  15   2     2285.15     2158.62    146.50 o 
   7  15   2      281.20      409.05    164.92 o 
   8  15   2      711.80      452.75    176.72 o 
  -7  16   2      263.72      -36.55    244.87 o 
  -6  16   2     1797.78     1669.93    181.48 o 
  -5  16   2      185.30      308.41    106.13 o 
  -4  16   2       94.50        5.52    165.37 o 
  -3  16   2     1665.18     1813.50    446.49 o 
  -2  16   2       14.21      192.70    171.00 o 
  -1  16   2     1456.28     1366.12    265.02 o 
   0  16   2      241.74      -60.10    336.40 o 
   1  16   2       58.13      118.48    164.35 o 
   2  16   2     2624.43     2396.83    429.91 o 
   3  16   2       69.58      -49.06    165.17 o 
   4  16   2      586.24      552.94    288.78 o 
   5  16   2      841.89      888.13    331.56 o 
   6  16   2      249.47        8.21    180.51 o 
  -4  17   2        1.78      179.99    242.54 o 
  -3  17   2       88.85       81.74    186.50 o 
  -2  17   2      481.30      662.24    215.46 o 
  -1  17   2       34.32      107.37    222.44 o 
   0  17   2        8.22      285.41    230.33 o 
   1  17   2      109.60      353.96    287.97 o 
   2  17   2        0.00      567.06    310.98 o 
   3  17   2      169.93      312.39    512.37 o 
 -16   1   3       83.19       -0.61    149.97 o 
 -15   1   3     1092.68      936.39    181.65 o 
 -14   1   3     3778.94     4298.38    501.28 o 
 -13   1   3     1089.07     1016.07    309.97 o 
 -12   1   3    12648.32    12469.96    465.45 o 
 -11   1   3     1923.32     2013.86    266.28 o 
 -10   1   3     1238.28     1435.11    174.78 o 
  -9   1   3    17342.29    17688.74    468.21 o 
  -8   1   3     7255.20     7156.60    213.76 o 
  -7   1   3     8593.70     8307.29    246.30 o 
  -6   1   3      133.71      167.88     91.09 o 
  -5   1   3     7804.58     7410.49    151.05 o 
  -4   1   3    12822.79    12355.03    225.11 o 
  -3   1   3    26210.23    25915.14    427.59 o 
  -2   1   3    15488.65    15667.21    231.91 o 
  -1   1   3     4582.72     4749.42    121.63 o 
   0   1   3     4776.92     4490.47     85.08 o 
   1   1   3       83.40      227.67     42.00 o 
   2   1   3     1856.15     1839.91     95.67 o 
   3   1   3     6973.02     6619.13    143.90 o 
   4   1   3     4628.16     4496.18    157.70 o 
   5   1   3    41075.14    40248.79    650.77 o 
   6   1   3     3448.48     3712.44    237.95 o 
   7   1   3      426.56      531.24    115.23 o 
   8   1   3    11421.03    11323.25    362.32 o 
   9   1   3     1537.67     1604.34    182.10 o 
  10   1   3     3004.77     2896.59    230.71 o 
  11   1   3     2763.99     3068.48    221.68 o 
  12   1   3      246.67      392.38    176.20 o 
  13   1   3     4383.85     4683.87    297.93 o 
  14   1   3      207.74      312.80    186.11 o 
  15   1   3      566.04      573.15    186.40 o 
  16   1   3      862.95      745.00    230.77 o 
 -17   2   3        6.31      879.05    356.58 o 
 -16   2   3     6270.59     5705.32    375.89 o 
 -15   2   3      319.85      252.49    153.49 o 
 -14   2   3      467.24      506.68    195.62 o 
 -13   2   3    19334.70    18689.02    608.65 o 
 -12   2   3     4700.01     3885.58    333.05 o 
 -11   2   3    14131.71    13906.81    446.97 o 
 -10   2   3     1269.39     1481.71    200.08 o 
  -9   2   3     9544.91     9510.62    281.80 o 
  -8   2   3    30862.03    29383.96    537.47 o 
  -7   2   3     9531.42     9479.60    221.04 o 
  -6   2   3     4954.95     4807.71    159.12 o 
  -5   2   3     7684.37     7002.53    149.42 o 
  -4   2   3    35316.39    33513.42    515.18 o 
  -3   2   3    44723.51    44306.89    685.31 o 
  -2   2   3       32.83      123.82     74.03 o 
  -1   2   3      320.10      664.76     64.04 o 
   0   2   3    14485.48    14392.09    179.70 o 
   1   2   3    10772.25     9980.95    152.07 o 
   2   2   3      339.50      416.62     53.62 o 
   3   2   3      990.61      995.73     96.99 o 
   4   2   3    51340.25    49133.76    628.58 o 
   5   2   3      773.08      930.57     86.58 o 
   6   2   3     1745.49     1567.63    102.58 o 
   7   2   3    21640.76    21829.83    483.34 o 
   8   2   3     1471.53     1767.81    167.21 o 
   9   2   3    22868.95    22309.69    559.17 o 
  10   2   3     1625.45     1822.77    201.90 o 
  11   2   3     6433.01     6279.67    281.87 o 
  12   2   3    17063.16    16845.02    599.10 o 
  13   2   3     4050.67     4357.34    311.15 o 
  14   2   3     2444.72     1740.52    329.86 o 
  15   2   3      540.03      653.04    135.10 o 
  16   2   3     2014.17     2092.36    209.70 o 
 -16   3   3      203.24     -125.34    331.36 o 
 -15   3   3     1211.38     1257.62    220.93 o 
 -14   3   3     1909.72     2217.28    366.37 o 
 -13   3   3      843.12     1075.60    245.19 o 
 -12   3   3     9610.14     9502.35    342.63 o 
 -11   3   3     2650.33     2698.14    264.87 o 
 -10   3   3      811.58      944.52    151.75 o 
  -9   3   3    13037.14    12725.16    326.82 o 
  -8   3   3     9276.71     8931.91    245.08 o 
  -7   3   3     1834.22     1996.86    157.10 o 
  -6   3   3      889.58      995.38    122.67 o 
  -5   3   3     5576.88     5055.12    129.18 o 
  -4   3   3    12155.75    11556.76    159.43 o 
  -3   3   3    14526.05    14368.83    245.43 o 
  -2   3   3     3180.53     3195.36    102.75 o 
  -1   3   3     6413.84     5982.89    113.62 o 
   0   3   3     5935.07     5648.87    103.12 o 
   1   3   3      985.35      994.42     52.83 o 
   2   3   3     2026.43     1885.62     75.40 o 
   3   3   3     8687.20     8695.05    138.18 o 
   4   3   3     5475.27     5515.24    135.08 o 
   5   3   3    22938.47    23334.19    354.51 o 
   6   3   3      435.89      601.59     79.66 o 
   7   3   3      236.39      102.01     83.18 o 
   8   3   3    16773.83    15951.47    368.75 o 
   9   3   3     3647.58     3409.95    186.13 o 
  10   3   3      793.41      872.76    136.86 o 
  11   3   3     5492.48     5648.90    217.00 o 
  12   3   3      624.61      627.99    129.22 o 
  13   3   3     4112.87     4161.72    229.17 o 
  14   3   3      301.09      207.91    131.84 o 
  15   3   3      100.33       97.58    132.92 o 
  16   3   3     1179.37     1274.72    178.16 o 
 -17   4   3       77.57     -141.06    297.46 o 
 -16   4   3      131.72      316.43    292.21 o 
 -15   4   3      632.72      837.87    179.03 o 
 -14   4   3      957.84      710.88    161.94 o 
 -13   4   3      156.62      -81.19    119.40 o 
 -12   4   3       92.81     -152.07    152.07 o 
 -11   4   3       12.95      157.32    132.42 o 
 -10   4   3      114.52      -58.28    106.19 o 
  -9   4   3      534.35      439.95    104.17 o 
  -8   4   3     1315.26     1470.10    120.37 o 
  -7   4   3      902.77      873.13     75.53 o 
  -6   4   3     8456.25     8163.35    154.96 o 
  -5   4   3    11278.10    11512.49    187.47 o 
  -4   4   3     6765.60     7250.33    141.75 o 
  -3   4   3     3420.09     3384.61    119.55 o 
  -2   4   3      145.60      196.32     35.83 o 
  -1   4   3     1519.67     1506.53     55.79 o 
   0   4   3     2855.02     2915.72     59.10 o 
   1   4   3      493.73      489.31     39.75 o 
   2   4   3    15292.46    15289.66    199.56 o 
   3   4   3      574.47      529.85     57.61 o 
   4   4   3     3447.27     3459.19     93.12 o 
   5   4   3     8804.19     9215.17    206.52 o 
   6   4   3     1209.74     1189.42    103.86 o 
   7   4   3      850.31     1055.39    107.70 o 
   8   4   3      327.23      490.28    113.86 o 
   9   4   3      375.70      491.58    133.58 o 
  10   4   3     3159.42     3392.25    183.65 o 
  11   4   3      632.25      688.21    113.06 o 
  12   4   3      364.54      533.41    124.67 o 
  13   4   3       93.04       83.99    106.27 o 
  14   4   3       93.74      177.96    126.33 o 
  15   4   3       44.10      -22.89    138.00 o 
  16   4   3       12.30        6.12    151.94 o 
 -17   5   3     1092.14     1442.00    231.41 o 
 -16   5   3      299.49      307.95    194.62 o 
 -15   5   3     2468.26     3274.43    709.13 o 
 -14   5   3     3687.60     3440.89    264.94 o 
 -13   5   3      125.25      363.59    193.50 o 
 -12   5   3     7972.89     7825.96    271.58 o 
 -11   5   3      284.93      602.69    220.53 o 
 -10   5   3     7020.92     7262.31    268.73 o 
  -9   5   3     1022.80     1112.68    117.83 o 
  -8   5   3     4610.64     4646.63    192.57 o 
  -7   5   3    15259.23    14874.17    248.89 o 
  -6   5   3       95.91      106.45     48.11 o 
  -5   5   3    10111.17     9533.37    131.14 o 
  -4   5   3     9962.21    10256.50    139.83 o 
  -3   5   3     2492.83     2544.42     61.01 o 
  -2   5   3    19289.18    18192.65    179.89 o 
  -1   5   3     2262.85     2424.83     52.31 o 
   0   5   3    27061.47    27234.63    279.26 o 
   1   5   3    12256.01    12064.41    122.08 o 
   2   5   3    10718.07    10990.24    138.56 o 
   3   5   3    25000.07    25603.65    314.66 o 
   4   5   3      954.34     1053.10    133.58 o 
   5   5   3     6428.34     6040.94    133.04 o 
   6   5   3     9248.45     9097.70    184.04 o 
   7   5   3     7547.58     7175.54    206.77 o 
   8   5   3     8138.16     8043.10    255.52 o 
   9   5   3        8.19      135.80    153.89 o 
  10   5   3     6646.10     6603.37    227.61 o 
  11   5   3     3607.03     3637.96    161.79 o 
  12   5   3     1214.67     1134.81    131.20 o 
  13   5   3     1362.12     1469.89    140.32 o 
  14   5   3       37.15       50.24    105.20 o 
  15   5   3     2048.79     2016.09    205.93 o 
  16   5   3      313.54      251.89    134.17 o 
 -16   6   3     3033.52     2858.24    416.42 o 
 -15   6   3      502.73      404.71    132.11 o 
 -14   6   3     1451.37     1264.43    159.45 o 
 -13   6   3     6705.74     6428.51    243.89 o 
 -12   6   3      299.40      156.84     89.72 o 
 -11   6   3     7234.73     6720.52    223.07 o 
 -10   6   3     1268.03     1538.88    130.67 o 
  -9   6   3     8588.83     8568.13    287.71 o 
  -8   6   3    10406.50    10455.16    211.81 o 
  -7   6   3     3850.73     3814.13    149.22 o 
  -6   6   3    21999.42    22575.40    340.77 o 
  -5   6   3     6241.70     6375.40    116.13 o 
  -4   6   3    18644.08    18854.54    287.55 o 
  -3   6   3    19083.44    18476.85    175.84 o 
  -2   6   3     7111.58     7627.89     88.31 o 
  -1   6   3     9289.13     9227.81    115.88 o 
   0   6   3      149.08      102.02     41.47 o 
   1   6   3     4445.70     4016.98    129.54 o 
   2   6   3    30064.13    30067.01    304.27 o 
   3   6   3        3.69        5.76     72.88 o 
   4   6   3    19685.88    19589.44    269.90 o 
   5   6   3     2450.00     2578.66     96.46 o 
   6   6   3     6817.67     7151.95    162.16 o 
   7   6   3     6985.17     6856.52    188.98 o 
   8   6   3      441.04      407.45    119.66 o 
   9   6   3    14396.66    14560.88    358.75 o 
  10   6   3     1453.58     1454.69    118.42 o 
  11   6   3     2146.47     2329.54    142.22 o 
  12   6   3     4521.52     4589.80    198.03 o 
  13   6   3      677.28      651.41    152.42 o 
  14   6   3     1924.11     2305.54    248.67 o 
  15   6   3      204.60      422.01    150.70 o 
 -16   7   3        9.67       87.81    194.36 o 
 -15   7   3      500.68      427.61    298.97 o 
 -14   7   3      516.39      457.21    264.46 o 
 -13   7   3      196.57      154.71    128.16 o 
 -12   7   3     4569.73     4161.50    198.06 o 
 -11   7   3     1386.28     1101.99    119.72 o 
 -10   7   3       50.05       56.01     93.24 o 
  -9   7   3     2302.42     2561.88    173.58 o 
  -8   7   3     2352.17     2390.60    157.48 o 
  -7   7   3       41.60       76.02     65.57 o 
  -6   7   3       20.91      123.82     72.31 o 
  -5   7   3     1641.22     1634.72     78.88 o 
  -4   7   3     5304.70     4998.69    117.67 o 
  -3   7   3    12697.02    12652.26    225.63 o 
  -2   7   3      296.94      355.81     22.77 o 
  -1   7   3     3821.17     3763.52     74.06 o 
   0   7   3     3482.11     3150.96    108.16 o 
   1   7   3     2995.03     2941.91     73.06 o 
   2   7   3      498.18      586.98     40.83 o 
   3   7   3     4467.06     4561.40     81.23 o 
   4   7   3      625.61      691.45     75.94 o 
   5   7   3     7697.11     8019.75    186.82 o 
   6   7   3      375.33      482.05    101.13 o 
   7   7   3      876.48      947.41    131.19 o 
   8   7   3    10579.19    10509.01    257.69 o 
   9   7   3       61.13      -43.87     79.01 o 
  10   7   3      208.20      156.81     88.64 o 
  11   7   3     1626.77     1734.60    154.98 o 
  12   7   3      305.75      280.35    110.31 o 
  13   7   3     1692.44     1563.75    154.41 o 
  14   7   3       17.27       48.17    130.24 o 
  15   7   3      376.79      162.31    145.74 o 
 -16   8   3       25.06      -67.08    155.71 o 
 -15   8   3      892.45      832.99    154.11 o 
 -14   8   3     1515.42     1634.56    271.41 o 
 -13   8   3       16.47      190.62    123.37 o 
 -12   8   3     1010.90     1104.39    142.90 o 
 -11   8   3     1416.33     1527.42    253.96 o 
 -10   8   3       11.91      -79.63     79.63 o 
  -9   8   3      433.88      387.21     65.12 o 
  -8   8   3      661.44      607.04     70.71 o 
  -7   8   3      742.04      700.59     59.32 o 
  -6   8   3    10496.28    10161.53    216.16 o 
  -5   8   3      580.36      704.66    103.40 o 
  -4   8   3      643.67      762.37    102.50 o 
  -3   8   3     2621.01     2790.37    104.25 o 
  -2   8   3        9.76       27.08     58.79 o 
  -1   8   3     1692.30     1753.29     68.13 o 
   0   8   3      933.25      931.86     91.05 o 
   1   8   3       37.01      109.46     36.31 o 
   2   8   3    12542.09    13064.03    152.45 o 
   3   8   3     3297.00     3381.63     96.34 o 
   4   8   3      391.88      319.49     57.32 o 
   5   8   3     2142.30     1953.36    134.03 o 
   6   8   3     1456.18     1520.43    122.83 o 
   7   8   3      938.07      808.47     83.12 o 
   8   8   3     1879.61     1526.43     97.83 o 
   9   8   3      591.16      577.75     94.17 o 
  10   8   3      978.53      975.45    108.95 o 
  11   8   3     1865.21     1776.04    132.76 o 
  12   8   3      299.92      344.91    121.16 o 
  13   8   3      237.61      213.23    127.77 o 
  14   8   3      734.75      711.59    131.56 o 
 -15   9   3     2183.68     2040.12    342.16 o 
 -14   9   3     1321.38     1656.46    146.14 o 
 -13   9   3     1008.54     1067.80    134.47 o 
 -12   9   3     1574.28     1485.29    312.25 o 
 -11   9   3     1572.85     1581.34     86.91 o 
 -10   9   3     7754.70     8087.39    307.12 o 
  -9   9   3      562.90      396.45     53.58 o 
  -8   9   3     2406.16     2341.03    102.14 o 
  -7   9   3     5173.16     4743.76    167.43 o 
  -6   9   3       66.07       43.89    114.43 o 
  -5   9   3     3492.39     3644.20    168.79 o 
  -4   9   3     3160.86     3214.60    162.51 o 
  -3   9   3      167.45      150.39     84.39 o 
  -2   9   3    20720.42    21038.57    312.59 o 
  -1   9   3     3709.72     3839.45     76.60 o 
   0   9   3      457.53      472.94     65.98 o 
   1   9   3    12107.62    11830.07    142.79 o 
   2   9   3     5261.99     5367.95    109.09 o 
   3   9   3     6812.01     7113.57    182.27 o 
   4   9   3       18.11       54.14     60.95 o 
   5   9   3     1168.22     1195.82     66.61 o 
   6   9   3     8760.68     8898.42    250.93 o 
   7   9   3     5746.11     5787.64    206.36 o 
   8   9   3     3817.26     3822.23    199.09 o 
   9   9   3      529.75      629.71     84.70 o 
  10   9   3     5643.51     5795.36    160.70 o 
  11   9   3      701.53      839.02    114.72 o 
  12   9   3      526.73      441.17    105.79 o 
  13   9   3     1131.12      851.40    117.56 o 
  14   9   3       69.10       -1.10    100.65 o 
 -14  10   3     2112.01     2346.55    406.43 o 
 -13  10   3     1065.78      718.01    268.19 o 
 -12  10   3        1.65      -29.81     60.21 o 
 -11  10   3     5136.31     4383.44    363.47 o 
 -10  10   3      407.78      310.14     48.12 o 
  -9  10   3     2688.00     2427.77     65.85 o 
  -8  10   3     4840.28     4983.57    224.74 o 
  -7  10   3      765.31      796.59    211.37 o 
  -6  10   3     9904.10     9869.17    293.13 o 
  -5  10   3      521.49      654.92    110.87 o 
  -4  10   3     3026.60     2870.16    152.57 o 
  -3  10   3     7694.83     7982.29    188.68 o 
  -2  10   3      626.97      481.74     88.78 o 
  -1  10   3     7863.18     7615.44    237.08 o 
   0  10   3      840.41      861.93     46.38 o 
   1  10   3     2539.63     2776.65    136.38 o 
   2  10   3     7696.69     7821.62    127.74 o 
   3  10   3     2068.20     2218.55     84.58 o 
   4  10   3     1696.92     1639.43     85.15 o 
   5  10   3     2328.56     2582.11     81.08 o 
   6  10   3     4265.52     4157.72    117.79 o 
   7  10   3     4887.69     4923.00    185.21 o 
   8  10   3      565.78      641.23    149.83 o 
   9  10   3     2879.78     3006.37    134.01 o 
  10  10   3     1454.55     1705.61    182.31 o 
  11  10   3     1808.58     1997.76    141.48 o 
  12  10   3     1055.34      775.03    115.06 o 
  13  10   3       40.24      130.96    135.97 o 
 -14  11   3      113.65     -259.01    259.01 o 
 -13  11   3      131.54      266.18    275.86 o 
 -12  11   3      298.20      135.01    426.00 o 
 -11  11   3       16.36     -128.71    279.90 o 
 -10  11   3      389.54      819.07    194.76 o 
  -9  11   3       22.89      -33.83    122.06 o 
  -8  11   3       18.22      -39.58    140.89 o 
  -7  11   3     1241.10     1312.44    171.21 o 
  -6  11   3       37.24      -30.53     99.40 o 
  -5  11   3     1660.84     1774.69    153.81 o 
  -4  11   3      207.32      166.52     89.94 o 
  -3  11   3      146.57      150.36     96.62 o 
  -2  11   3     1616.72     1885.26     93.35 o 
  -1  11   3      175.74      142.18     78.58 o 
   0  11   3     1228.44     1279.72     79.86 o 
   1  11   3      823.40      832.18     63.30 o 
   2  11   3      390.21      377.57     58.65 o 
   3  11   3      537.72      704.58     67.47 o 
   4  11   3       66.79       84.17     43.38 o 
   5  11   3      446.40      423.72     49.83 o 
   6  11   3      672.76      701.87    147.02 o 
   7  11   3      440.79      420.03     75.86 o 
   8  11   3      653.07      521.39     81.23 o 
   9  11   3      128.01      101.25     78.57 o 
  10  11   3      152.21      287.54    122.62 o 
  11  11   3      202.15       97.03    165.07 o 
  12  11   3      154.60      357.58    168.21 o 
 -13  12   3      164.93      343.02    185.06 o 
 -12  12   3       36.61     -200.64    200.64 o 
 -11  12   3      853.11      561.41    282.72 o 
 -10  12   3      107.00      292.81    176.22 o 
  -9  12   3      287.94      396.54    240.14 o 
  -8  12   3      280.40      195.46    136.59 o 
  -7  12   3      504.64      446.99    131.42 o 
  -6  12   3     1613.80     1473.33    131.72 o 
  -5  12   3        1.33      109.52     76.49 o 
  -4  12   3      391.01      406.05     79.39 o 
  -3  12   3     1523.64     1495.79     99.88 o 
  -2  12   3       61.65      166.21     68.82 o 
  -1  12   3      585.64      690.61     90.70 o 
   0  12   3        1.50       24.28     44.33 o 
   1  12   3       37.62       41.58     27.52 o 
   2  12   3     2670.50     2561.75     57.05 o 
   3  12   3     3318.23     3205.04    181.58 o 
   4  12   3       46.34       57.28     86.36 o 
   5  12   3      201.76      136.04     96.61 o 
   6  12   3      484.31      440.98     78.18 o 
   7  12   3      246.69      265.24     42.73 o 
   8  12   3      169.46       94.50    113.65 o 
   9  12   3      263.36      449.26    175.76 o 
  10  12   3       72.22     -108.72    181.43 o 
  11  12   3      522.41      310.48    246.12 o 
  12  12   3       38.78      466.97    642.94 o 
 -12  13   3     1210.00     1133.71    258.20 o 
 -11  13   3      215.32      133.39    265.97 o 
 -10  13   3     3711.42     3592.82    533.97 o 
  -9  13   3      222.59      179.92    130.88 o 
  -8  13   3       24.38      -21.44    179.02 o 
  -7  13   3     4100.36     4019.72    260.08 o 
  -6  13   3      111.02       93.39     84.32 o 
  -5  13   3     2672.23     2707.36    146.66 o 
  -4  13   3      674.88      557.67     97.44 o 
  -3  13   3       28.78      124.62     68.86 o 
  -2  13   3     6678.91     6925.30    176.18 o 
  -1  13   3      301.96      171.85    110.61 o 
   0  13   3      596.25      816.36    137.91 o 
   1  13   3     1814.01     1685.62     48.82 o 
   2  13   3      515.05      522.26     61.27 o 
   3  13   3     3345.90     3556.37    139.50 o 
   4  13   3       11.33       87.15     76.37 o 
   5  13   3     2249.08     2285.67    141.86 o 
   6  13   3     2292.01     2402.02    194.82 o 
   7  13   3     2376.00     2140.79    227.91 o 
   8  13   3      617.55      593.37    122.06 o 
   9  13   3      187.38      171.95    137.73 o 
  10  13   3     1981.74     1824.90    371.96 o 
  11  13   3      542.63      989.43    391.70 o 
 -10  14   3      185.76      181.95    157.28 o 
  -9  14   3     1353.16     1493.17    213.07 o 
  -8  14   3      706.26      699.48    197.48 o 
  -7  14   3       86.81      -38.30     91.36 o 
  -6  14   3     4811.07     5239.92    220.18 o 
  -5  14   3       34.96      -90.10     90.10 o 
  -4  14   3      122.21      171.40     81.86 o 
  -3  14   3     2216.01     2628.31    161.41 o 
  -2  14   3       70.96      160.56     78.32 o 
  -1  14   3     2353.71     2267.52    282.14 o 
   0  14   3       99.27      127.32     60.15 o 
   1  14   3      308.89      179.48    198.36 o 
   2  14   3     3061.32     3041.55     83.15 o 
   3  14   3      819.88      828.02    125.29 o 
   4  14   3      343.70      313.25    137.07 o 
   5  14   3      795.09      787.50     97.78 o 
   6  14   3     1743.49     1450.50    139.72 o 
   7  14   3     1050.36      967.11    122.58 o 
   8  14   3      270.35      247.88    142.93 o 
   9  14   3      958.78     1167.23    193.55 o 
  -9  15   3        1.71      268.62    159.91 o 
  -8  15   3       15.08       12.35    117.92 o 
  -7  15   3      264.46      155.88    149.98 o 
  -6  15   3        2.59      -32.21     83.50 o 
  -5  15   3      118.05       16.82    121.82 o 
  -4  15   3       38.08       63.70     80.87 o 
  -3  15   3       27.42       92.27     93.31 o 
  -2  15   3      503.00      606.44    215.60 o 
  -1  15   3      329.25      327.04    166.14 o 
   0  15   3        0.63      -97.06    185.95 o 
   1  15   3      468.89      695.67    209.77 o 
   2  15   3      171.33      114.17    150.95 o 
   3  15   3       58.35      -52.48     83.15 o 
   4  15   3       44.98      234.70     93.99 o 
   5  15   3        2.79       30.72    107.11 o 
   6  15   3      133.91      197.44    104.82 o 
   7  15   3      335.11      263.50    151.37 o 
   8  15   3        0.90      330.39    256.43 o 
  -7  16   3       45.59     -122.09    122.09 o 
  -6  16   3      199.38      268.92    131.24 o 
  -5  16   3      173.69      275.55    105.18 o 
  -4  16   3      344.52      435.44    235.34 o 
  -3  16   3      366.02      447.36    189.47 o 
  -2  16   3       19.73     -161.35    171.86 o 
  -1  16   3      610.22      467.28    316.23 o 
   0  16   3      124.58     -165.73    165.73 o 
   1  16   3      803.39     1300.71    268.70 o 
   2  16   3      153.91      149.23    200.07 o 
   3  16   3        4.67       -2.22    233.69 o 
   4  16   3      822.21      720.43    303.51 o 
   5  16   3       32.02      -85.16    266.38 o 
   6  16   3      158.96      109.48    192.00 o 
  -4  17   3      455.41      530.71    215.61 o 
  -3  17   3      179.82      447.40    209.27 o 
  -2  17   3     1414.34     1028.30    289.40 o 
  -1  17   3        1.07      -43.41    175.13 o 
   0  17   3      892.39     1114.57    276.66 o 
   1  17   3      587.93      693.16    264.06 o 
   2  17   3      458.71      649.20    312.39 o 
   3  17   3     1006.78      638.70    557.17 o 
 -18   0   4     2008.32     1735.90    418.33 o 
 -17   0   4      277.74       29.66    304.72 o 
 -15   0   4       21.47      301.69    299.27 o 
 -13   0   4     9601.00     9721.24    439.78 o 
 -12   0   4     4096.33     4307.84    579.47 o 
 -11   0   4     6683.19     6212.06    510.96 o 
 -10   0   4     3377.21     4109.67    367.58 o 
  -9   0   4    18243.39    18015.68    539.15 o 
  -8   0   4    11513.33    11922.59    361.13 o 
  -7   0   4    28711.78    28590.76    765.60 o 
  -6   0   4     4475.42     4316.16    175.95 o 
  -5   0   4      260.33      372.71     93.58 o 
  -4   0   4    68244.09    65849.62   1744.21 o 
  -3   0   4    20783.83    20299.77    518.22 o 
  -2   0   4     3291.47     3295.32    173.66 o 
  -1   0   4   158241.61   162026.20   6509.32 o 
   0   0   4   106754.06   112452.00   3976.10 o 
   1   0   4    35281.06    32045.25    485.80 o 
   2   0   4       25.43      -10.90     39.24 o 
   3   0   4     3816.19     4547.55    382.21 o 
   4   0   4    96068.12    95292.41   2588.15 o 
   5   0   4      310.55      275.49    170.18 o 
   6   0   4    12990.83    13228.16    610.45 o 
   7   0   4     6635.77     6393.61    394.62 o 
   8   0   4     8090.24     8350.80    792.27 o 
   9   0   4    19049.79    19653.73    993.57 o 
  10   0   4     1336.88     1291.60    278.24 o 
  11   0   4     3244.86     3754.65    559.83 o 
  12   0   4     8081.61     8098.10    567.82 o 
  13   0   4     6852.02     6774.80    938.08 o 
  14   0   4     1045.51     1341.54    298.77 o 
  15   0   4      114.31      203.03    401.28 o 
  16   0   4     3163.84     3439.11    559.19 o 
 -18   1   4       29.76      252.25    327.73 o 
 -17   1   4     3554.70     4650.28    412.08 o 
 -15   1   4      823.40      193.33    286.36 o 
 -14   1   4     1085.56     1221.71    360.42 o 
 -13   1   4     1031.32     1054.91    217.11 o 
 -12   1   4     7431.88     7676.84    438.52 o 
 -11   1   4     1729.75     1571.68    260.73 o 
 -10   1   4     2211.11     2594.82    221.20 o 
  -9   1   4     7925.73     7475.42    250.16 o 
  -8   1   4    19124.79    18134.31    338.66 o 
  -7   1   4     3564.10     3886.64    137.52 o 
  -6   1   4     6906.13     7264.51    182.02 o 
  -5   1   4    10215.47     9670.30    204.14 o 
  -4   1   4    10600.97    10215.89    175.27 o 
  -3   1   4    15770.64    15226.18    239.09 o 
  -2   1   4      501.37      516.77     79.36 o 
   0   1   4   130294.02   136692.67   2713.84 o 
   1   1   4      540.39      569.76     54.82 o 
   2   1   4     2142.58     2068.04     68.03 o 
   3   1   4    21583.59    21275.92    278.55 o 
   4   1   4       33.89       29.78     49.55 o 
   5   1   4    11018.47    10635.71    246.62 o 
   6   1   4     3548.61     4115.67    245.91 o 
   7   1   4     1081.26     1198.03    153.70 o 
   8   1   4    16654.69    16727.29    449.21 o 
   9   1   4     7869.98     8111.59    325.67 o 
  10   1   4     1860.28     2005.48    209.83 o 
  11   1   4     1565.08     1541.70    194.62 o 
  12   1   4     2386.86     2195.75    198.12 o 
  13   1   4     2077.20     2133.00    225.75 o 
  14   1   4      981.58      577.80    177.42 o 
  15   1   4      491.65      586.11    207.39 o 
  16   1   4      235.21      287.01    252.36 o 
 -17   2   4       87.08      334.79    268.80 o 
 -16   2   4       73.30      -44.95    247.61 o 
 -14   2   4      473.54      598.66    210.90 o 
 -13   2   4       94.09      404.41    258.51 o 
 -12   2   4       76.07        2.97    144.92 o 
 -11   2   4     4224.99     3902.86    219.63 o 
 -10   2   4      537.44      691.42    142.60 o 
  -9   2   4        1.71      -20.63    118.36 o 
  -8   2   4      824.75      782.17    128.64 o 
  -7   2   4     1439.87     1672.02    113.68 o 
  -6   2   4    11159.69    11926.28    209.92 o 
  -5   2   4     1342.02     1391.87     82.59 o 
  -4   2   4     1253.56     1499.28     72.73 o 
  -3   2   4     2254.46     2213.35    100.73 o 
  -2   2   4     7004.81     7327.32    134.92 o 
  -1   2   4     7397.19     7253.72    138.29 o 
   0   2   4       50.54       82.42     34.94 o 
   1   2   4       19.91       26.07     35.10 o 
   2   2   4       61.36       54.12     37.26 o 
   3   2   4      948.86      959.52     72.31 o 
   4   2   4       69.54      116.48     53.96 o 
   5   2   4      147.41      275.83     67.02 o 
   6   2   4       24.37       -9.58     69.54 o 
   7   2   4      333.61      308.48    120.89 o 
   8   2   4        1.10       50.41    102.01 o 
   9   2   4       71.69      -27.79    110.90 o 
  10   2   4      166.11       90.03    116.16 o 
  11   2   4      525.30      292.85    112.74 o 
  12   2   4       13.21       24.63    105.52 o 
  13   2   4       71.56       97.30    141.12 o 
  14   2   4       53.70      253.86    119.84 o 
  15   2   4       24.82      -13.92    138.54 o 
  16   2   4        4.19      311.29    248.87 o 
 -16   3   4      160.57      321.79    196.57 o 
 -15   3   4     1696.57     1730.85    289.99 o 
 -14   3   4     1169.66     1488.60    233.76 o 
 -13   3   4     3715.88     2947.72    303.91 o 
 -12   3   4     3733.58     3995.78    228.46 o 
 -11   3   4     1149.11     1240.87    215.62 o 
 -10   3   4     5810.84     5423.49    244.58 o 
  -9   3   4     1639.31     1730.09    186.62 o 
  -8   3   4     7238.56     7487.29    192.84 o 
  -7   3   4     9917.40    10382.27    230.78 o 
  -6   3   4     4659.36     4699.15    169.49 o 
  -5   3   4    16345.16    16043.46    245.97 o 
  -4   3   4     6427.60     6265.41    113.24 o 
  -3   3   4     9369.46     9084.15    155.45 o 
  -2   3   4     7782.86     7487.47    136.92 o 
  -1   3   4       36.79       10.74     39.91 o 
   0   3   4     8765.75     8342.02     95.81 o 
   1   3   4     5564.63     5763.15     76.60 o 
   2   3   4     5386.65     5078.88    131.83 o 
   3   3   4    21508.59    21216.49    232.22 o 
   4   3   4      569.77      634.73     71.01 o 
   5   3   4    21935.26    22171.42    377.01 o 
   6   3   4      156.10      261.65     73.79 o 
   7   3   4     8901.55     8988.97    221.64 o 
   8   3   4     4000.48     3967.15    177.13 o 
   9   3   4     1233.95     1431.54    139.25 o 
  10   3   4    15100.75    14672.64    450.84 o 
  11   3   4       61.14      -45.24    121.86 o 
  12   3   4     4800.38     4838.52    483.01 o 
  13   3   4     1903.98     2208.01    250.22 o 
  14   3   4      867.11      850.09    139.79 o 
  15   3   4     1433.45     1340.41    175.37 o 
  16   3   4      165.90      144.65    157.09 o 
 -17   4   4      645.02      477.54    228.76 o 
 -16   4   4     3810.92     3875.61    366.15 o 
 -15   4   4       33.64      198.69    134.07 o 
 -14   4   4     1717.82     1597.10    453.00 o 
 -13   4   4     6982.90     7740.87    459.60 o 
 -12   4   4     2314.68     2250.20    254.37 o 
 -11   4   4     9877.41    10004.14    371.47 o 
 -10   4   4      107.50      147.19    124.89 o 
  -9   4   4    12788.70    12541.64    323.61 o 
  -8   4   4    12381.15    12421.42    286.99 o 
  -7   4   4    11154.41    10702.22    202.89 o 
  -6   4   4     8412.77     8000.65    153.89 o 
  -5   4   4    12426.22    13222.01    182.38 o 
  -4   4   4    51215.09    51128.54    645.87 o 
  -3   4   4     4427.09     4393.83    218.81 o 
  -2   4   4     5804.68     5839.07     97.90 o 
  -1   4   4    17269.42    17061.77    166.29 o 
   0   4   4      533.30      554.01     37.85 o 
   1   4   4    32533.88    32231.73    341.81 o 
   2   4   4     8585.84     8790.46    115.53 o 
   3   4   4      903.17      803.71     67.45 o 
   4   4   4    35461.51    35292.20    413.05 o 
   5   4   4      310.84      297.08     73.37 o 
   6   4   4     5741.59     5900.99    187.00 o 
   7   4   4     7164.52     7056.71    220.85 o 
   8   4   4    11276.70    11374.08    286.32 o 
   9   4   4    11040.57    11318.71    336.45 o 
  10   4   4       33.34      -38.40    106.46 o 
  11   4   4     4059.05     3891.88    194.09 o 
  12   4   4     5757.69     5705.95    237.26 o 
  13   4   4     4340.76     4233.78    242.49 o 
  14   4   4     1555.30     1471.49    168.41 o 
  15   4   4        2.91      213.77    134.26 o 
 -17   5   4     1564.54     2238.35    540.73 o 
 -16   5   4      894.72     1056.06    277.17 o 
 -15   5   4      155.89     -246.60    268.19 o 
 -14   5   4      947.78     1249.97    187.61 o 
 -13   5   4      717.43      772.30    277.07 o 
 -12   5   4     4625.87     4553.78    216.50 o 
 -11   5   4     2533.30     2441.24    213.70 o 
 -10   5   4      848.91      976.04    123.00 o 
  -9   5   4     2199.76     2369.61    156.50 o 
  -8   5   4    13254.65    13320.80    252.15 o 
  -7   5   4      785.81      904.14     73.21 o 
  -6   5   4       63.77       41.38     66.33 o 
  -5   5   4     9375.04     9430.68    189.99 o 
  -4   5   4     2722.25     2806.88     80.94 o 
  -3   5   4    12052.83    11515.43    187.03 o 
  -2   5   4      984.74      954.68     49.92 o 
  -1   5   4      626.16      568.45     46.75 o 
   0   5   4    22309.17    20967.33    225.73 o 
   1   5   4        2.31        7.89     32.21 o 
   2   5   4      538.37      429.85     46.89 o 
   3   5   4    12647.75    12845.94    199.30 o 
   4   5   4     3244.44     3596.35     96.97 o 
   5   5   4     1704.61     1602.94     96.47 o 
   6   5   4      688.68      767.60    107.36 o 
   7   5   4       30.60       93.23     97.09 o 
   8   5   4    10301.03    10528.50    355.42 o 
   9   5   4     4075.73     4181.96    185.73 o 
  10   5   4     1090.31     1090.63    122.26 o 
  11   5   4      271.83      414.06    138.42 o 
  12   5   4      941.48      938.02    141.70 o 
  13   5   4     1258.52      932.82    152.51 o 
  14   5   4      682.59      590.79    142.79 o 
  15   5   4      230.01      138.64    140.06 o 
 -17   6   4       46.84      293.94    255.35 o 
 -16   6   4        0.36       -5.52    132.21 o 
 -15   6   4      740.54      841.00    133.56 o 
 -14   6   4     1330.21     1314.78    171.26 o 
 -13   6   4      290.33      492.83    117.52 o 
 -12   6   4      657.65      649.57    100.28 o 
 -11   6   4     2385.28     2574.72    163.18 o 
 -10   6   4       10.31       79.77     96.90 o 
  -9   6   4     1789.76     1805.57    116.56 o 
  -8   6   4      141.05       85.85     70.22 o 
  -7   6   4      247.11      284.15     64.00 o 
  -6   6   4     9483.04     9890.93    224.44 o 
  -5   6   4     4483.96     4651.87     91.77 o 
  -4   6   4     2326.36     2198.49     63.10 o 
  -3   6   4    10375.29    10610.46    119.22 o 
  -2   6   4     1957.31     1908.18     56.34 o 
  -1   6   4      100.35       42.91     60.88 o 
   0   6   4     1926.36     2074.13     68.01 o 
   1   6   4      106.95      123.04     44.71 o 
   2   6   4     5673.33     6181.46    105.93 o 
   3   6   4     6870.34     6685.51    111.96 o 
   4   6   4     4450.75     4479.68    125.75 o 
   5   6   4     3358.45     3303.03    140.46 o 
   6   6   4     2718.13     3056.43    153.77 o 
   7   6   4     1320.45     1559.24    112.93 o 
   8   6   4      255.37      276.38    115.35 o 
   9   6   4      102.86       34.93     89.81 o 
  10   6   4      307.96      528.09    141.12 o 
  11   6   4     1502.37     1670.60    185.54 o 
  12   6   4      497.80      644.68    125.68 o 
  13   6   4      249.65      325.21    110.95 o 
  14   6   4      766.86      556.44    138.49 o 
  15   6   4      138.00       53.20    130.40 o 
 -16   7   4       12.36      450.22    314.00 o 
 -15   7   4     3617.08     4208.15    304.16 o 
 -14   7   4      151.94      157.60    188.67 o 
 -13   7   4      954.86      952.20    116.69 o 
 -12   7   4     3283.29     3280.50    190.55 o 
 -11   7   4       15.77      153.46     80.33 o 
 -10   7   4    11354.43    11547.20    345.74 o 
  -9   7   4       26.09       26.49     91.53 o 
  -8   7   4     2436.95     2484.68    161.05 o 
  -7   7   4    13256.27    13230.18    222.96 o 
  -6   7   4     1866.83     2050.29    118.29 o 
  -5   7   4    10899.31    10538.02    200.08 o 
  -4   7   4     2252.51     2394.54     70.03 o 
  -3   7   4     1823.36     1929.64     55.51 o 
  -2   7   4    14224.94    14617.95    173.25 o 
  -1   7   4     5944.09     5847.83     93.47 o 
   0   7   4     6775.64     6634.66     98.36 o 
   1   7   4     4828.89     4880.27     82.83 o 
   2   7   4    11742.60    11604.02    154.99 o 
   3   7   4     4312.12     4342.12     86.46 o 
   4   7   4      418.32      483.10     77.86 o 
   5   7   4     5024.40     5178.68    152.58 o 
   6   7   4      577.46      469.66     81.18 o 
   7   7   4    10002.38    10311.14    246.37 o 
   8   7   4     2049.11     2266.32    155.63 o 
   9   7   4      440.42      372.10     93.76 o 
  10   7   4     8845.91     8977.95    271.09 o 
  11   7   4        4.24       -9.77     86.93 o 
  12   7   4     1848.79     2027.03    153.03 o 
  13   7   4     1363.98     1272.56    132.08 o 
  14   7   4      183.50      175.38    146.20 o 
 -16   8   4     1671.15     1695.40    322.67 o 
 -15   8   4       10.16       87.45    116.83 o 
 -14   8   4     2788.62     2920.07    390.28 o 
 -13   8   4     1289.96     1202.93    140.56 o 
 -12   8   4      418.68      488.40    103.18 o 
 -11   8   4     7534.06     7826.20    186.09 o 
 -10   8   4      131.01      195.59     79.61 o 
  -9   8   4     6995.52     6635.69    231.48 o 
  -8   8   4     4064.81     4021.41    181.73 o 
  -7   8   4     1618.04     1487.21    107.80 o 
  -6   8   4    13725.38    13320.16    233.95 o 
  -5   8   4       93.19      157.37     64.27 o 
  -4   8   4     6004.55     5691.01    156.60 o 
  -3   8   4    10668.16    10524.73    154.98 o 
  -2   8   4     2459.62     2385.07     75.93 o 
  -1   8   4    13428.34    14125.16    198.11 o 
   0   8   4       54.99      -43.94     44.03 o 
   1   8   4     9363.29     9778.41    135.63 o 
   2   8   4     6381.86     6617.87    127.69 o 
   3   8   4     3937.67     3751.02    120.51 o 
   4   8   4     7725.65     7577.58    143.37 o 
   5   8   4       46.55       95.25    100.46 o 
   6   8   4     8387.94     8351.99    240.17 o 
   7   8   4     3367.97     3533.41    191.91 o 
   8   8   4     4532.89     4869.97    160.06 o 
   9   8   4     5134.80     5414.20    205.08 o 
  10   8   4        6.99       51.52    107.65 o 
  11   8   4     4065.92     4224.09    160.77 o 
  12   8   4      962.42      824.78    110.89 o 
  13   8   4     1063.82      968.01    143.95 o 
  14   8   4     2787.44     2729.30    196.36 o 
 -15   9   4      251.20      309.06    180.34 o 
 -14   9   4       50.36       47.83    108.04 o 
 -13   9   4      548.03      386.29    201.48 o 
 -12   9   4      762.26      569.87    128.24 o 
 -11   9   4      205.61      215.09    109.30 o 
 -10   9   4     1136.44      772.45    111.52 o 
  -9   9   4      969.37      772.19     91.45 o 
  -8   9   4     3336.54     3364.33    108.53 o 
  -7   9   4      951.91     1034.31    166.90 o 
  -6   9   4        3.35      111.41    129.66 o 
  -5   9   4     2661.60     2759.28    163.67 o 
  -4   9   4     1170.78     1297.95    110.60 o 
  -3   9   4     3728.83     4057.96    184.48 o 
  -2   9   4     1376.26     1320.69     90.44 o 
  -1   9   4        6.89       25.98     45.85 o 
   0   9   4     3755.26     3907.68     98.28 o 
   1   9   4       17.98       72.66     46.89 o 
   2   9   4      354.61      408.53     55.77 o 
   3   9   4     1042.22     1146.70     81.57 o 
   4   9   4      569.99      619.00     67.98 o 
   5   9   4     1259.17     1362.65    102.83 o 
   6   9   4      132.43      210.25     80.09 o 
   7   9   4     2441.99     2607.45    128.29 o 
   8   9   4     1097.21      948.94    149.73 o 
   9   9   4     1463.83     1378.28    187.87 o 
  10   9   4      134.96      224.94     78.84 o 
  11   9   4      111.44       68.37    121.92 o 
  12   9   4      909.72      875.58    139.38 o 
  13   9   4      506.88      469.17    117.66 o 
 -14  10   4      348.06      210.76    220.61 o 
 -13  10   4       21.06      186.43    139.55 o 
 -12  10   4      278.55      197.31     93.14 o 
 -11  10   4     1614.98     1469.59    285.54 o 
 -10  10   4       72.79       73.82     51.97 o 
  -9  10   4      680.85      616.12     78.69 o 
  -8  10   4      630.08      484.54    128.88 o 
  -7  10   4     1287.59     1452.06    201.60 o 
  -6  10   4     5009.40     4913.00    189.72 o 
  -5  10   4     1334.85     1757.68    242.77 o 
  -4  10   4     1006.90     1076.07    115.70 o 
  -3  10   4     1914.28     2128.01    149.70 o 
  -2  10   4     1183.53     1227.45    107.23 o 
  -1  10   4       61.63       31.91     65.04 o 
   0  10   4       63.00       57.20     53.99 o 
   1  10   4      157.50      150.37     51.27 o 
   2  10   4     2387.90     2353.65    101.66 o 
   3  10   4     2546.52     2840.31    106.61 o 
   4  10   4      501.06      519.43    108.61 o 
   5  10   4      725.77      581.69     92.87 o 
   6  10   4     1782.85     1794.42    147.10 o 
   7  10   4        0.24        7.36     94.08 o 
   8  10   4      247.36      330.80    126.75 o 
   9  10   4      192.57      169.01     87.51 o 
  10  10   4      105.52      -10.54    112.05 o 
  11  10   4      855.00      873.12    208.12 o 
  12  10   4       24.23      -60.19    111.11 o 
  13  10   4        1.36      -24.96    165.11 o 
 -14  11   4      348.04      146.51    291.40 o 
 -13  11   4      874.68     1176.10    330.15 o 
 -12  11   4     1492.22     1790.99    339.43 o 
 -11  11   4       38.08     -170.05    226.35 o 
 -10  11   4     5992.17     6482.28    493.81 o 
  -9  11   4       32.76       70.33    177.25 o 
  -8  11   4      453.74      428.12    161.08 o 
  -7  11   4     6358.33     6450.03    264.23 o 
  -6  11   4     1176.84     1260.49    132.25 o 
  -5  11   4     8623.94     8702.78    266.13 o 
  -4  11   4      574.31      487.00    102.37 o 
  -3  11   4     4450.43     4412.36    141.34 o 
  -2  11   4     9835.82    10072.17    254.92 o 
  -1  11   4     2968.24     2723.93    111.96 o 
   0  11   4     1189.67     1217.90     73.91 o 
   1  11   4     4009.69     4141.63    108.69 o 
   2  11   4    10058.58     9979.47    215.26 o 
   3  11   4     3396.01     3323.04     86.66 o 
   4  11   4     1168.90     1242.67     66.32 o 
   5  11   4     4360.29     4215.71    127.49 o 
   6  11   4     1079.76      978.35     76.79 o 
   7  11   4     5134.01     4857.58    238.75 o 
   8  11   4      221.82      215.86     78.52 o 
   9  11   4        0.27       -3.33     97.17 o 
  10  11   4     3748.50     4344.72    220.34 o 
  11  11   4        1.58      166.71    168.02 o 
  12  11   4     1355.21     1185.30    249.95 o 
 -13  12   4      406.90     1087.31    351.94 o 
 -12  12   4      208.72      353.76    286.96 o 
 -11  12   4     3198.86     3627.08    302.64 o 
 -10  12   4      108.08     -101.41    150.32 o 
  -9  12   4     1440.25     1968.98    312.99 o 
  -8  12   4     1041.62      907.29    160.15 o 
  -7  12   4      217.59      298.50    117.46 o 
  -6  12   4     5693.99     5579.92    203.40 o 
  -5  12   4      300.42      364.90     82.38 o 
  -4  12   4     1586.33     1480.42    117.07 o 
  -3  12   4     5013.10     5004.18    157.04 o 
  -2  12   4     5129.09     5177.80    147.80 o 
  -1  12   4     3184.92     3820.08    181.98 o 
   0  12   4        2.54       -1.87     61.42 o 
   1  12   4     2341.02     2486.10     63.83 o 
   2  12   4     5024.34     5004.57     93.10 o 
   3  12   4     5661.08     6047.49    137.84 o 
   4  12   4     1220.58     1199.90     48.94 o 
   5  12   4      389.88      290.79     40.91 o 
   6  12   4     5483.79     5445.13    124.39 o 
   7  12   4      247.85      222.31     57.38 o 
   8  12   4      431.10      320.47    116.95 o 
   9  12   4     1596.40     1178.15    225.48 o 
  10  12   4       42.35      196.27    155.18 o 
  11  12   4     2432.39     2381.45    415.91 o 
 -12  13   4       10.56       62.36    274.25 o 
 -11  13   4       41.58     -194.40    194.40 o 
 -10  13   4      251.77      259.52    255.68 o 
  -9  13   4      129.21       81.71    126.46 o 
  -8  13   4       17.65      336.48    136.64 o 
  -7  13   4     1095.02     1190.59    157.14 o 
  -6  13   4      122.17      147.22     86.95 o 
  -5  13   4       28.98      -80.09     92.44 o 
  -4  13   4      108.29      216.69     92.86 o 
  -3  13   4       97.09      176.58     67.55 o 
  -2  13   4      672.64      752.34    107.49 o 
  -1  13   4      472.35      582.73    126.82 o 
   0  13   4       88.59       44.64     35.83 o 
   1  13   4      496.84      554.94     56.67 o 
   2  13   4        6.06       48.65     59.59 o 
   3  13   4      789.09      729.72     40.17 o 
   4  13   4       31.36       97.88     81.25 o 
   5  13   4      144.10      236.46     86.89 o 
   6  13   4      137.76       60.63     87.68 o 
   7  13   4      628.78      543.61    121.54 o 
   8  13   4       15.64     -142.93    142.93 o 
   9  13   4       22.69      -29.69    129.13 o 
  10  13   4      204.99       74.33    145.40 o 
 -11  14   4      528.57      184.24    284.94 o 
 -10  14   4        0.39      339.76    246.75 o 
  -9  14   4      343.23      318.36    200.17 o 
  -8  14   4      214.52      455.10    161.27 o 
  -7  14   4      132.51      334.81    120.89 o 
  -6  14   4      336.76      312.61    109.84 o 
  -5  14   4        2.32      130.67     79.39 o 
  -4  14   4      433.59      277.93    108.66 o 
  -3  14   4     1169.46     1259.28    130.38 o 
  -2  14   4      133.84      186.98     86.14 o 
  -1  14   4      787.48      786.44    102.27 o 
   0  14   4        0.59      -58.81     75.04 o 
   1  14   4      647.75      733.72     48.83 o 
   2  14   4       59.16       31.50     49.98 o 
   3  14   4      145.17      252.79     93.60 o 
   4  14   4      922.83      699.42    122.74 o 
   5  14   4        4.47       58.30     76.88 o 
   6  14   4      264.59      119.78     89.59 o 
   7  14   4      245.73      352.81    122.15 o 
   8  14   4      374.88      467.83    172.09 o 
   9  14   4      325.72      663.67    194.02 o 
  -9  15   4       27.94        1.86    168.92 o 
  -8  15   4      423.70      109.73    125.08 o 
  -7  15   4     1873.91     1943.57    158.25 o 
  -6  15   4      292.89      367.37     94.50 o 
  -5  15   4     1831.59     1938.60    154.91 o 
  -4  15   4       59.72      -18.34    157.35 o 
  -3  15   4      456.56      611.03    137.95 o 
  -2  15   4     3149.13     3089.93    306.99 o 
  -1  15   4      614.30      691.83    222.50 o 
   0  15   4     1200.39     1506.31    197.72 o 
   1  15   4      516.04      547.95    200.11 o 
   2  15   4     1813.12     1625.18    256.55 o 
   3  15   4      947.33      992.46    256.00 o 
   4  15   4      101.10      -42.97     74.08 o 
   5  15   4     1384.53     1270.16    158.77 o 
   6  15   4      262.17      198.73    104.89 o 
   7  15   4     1834.56     1611.62    230.95 o 
  -7  16   4      192.19       93.06    112.87 o 
  -6  16   4     1517.40     1343.37    155.93 o 
  -5  16   4       51.85       11.74    175.52 o 
  -4  16   4      584.48      233.94    263.35 o 
  -3  16   4      812.72      868.49    208.63 o 
  -2  16   4      973.36      972.63    231.37 o 
  -1  16   4      920.70      749.83    235.73 o 
   0  16   4        9.22     -172.91    172.91 o 
   1  16   4      686.35     1043.92    295.44 o 
   2  16   4      745.72      828.40    298.46 o 
   3  16   4      945.49      988.22    302.50 o 
   4  16   4      317.48      717.41    298.06 o 
   5  16   4       78.55       74.67    257.90 o 
  -3  17   4        0.04     -196.26    196.26 o 
  -2  17   4      449.36      553.55    267.11 o 
  -1  17   4      256.21       97.32    180.82 o 
   0  17   4       71.28       -6.27    293.13 o 
   1  17   4      295.90      347.49    193.38 o 
   2  17   4      209.15      407.03    289.59 o 
 -18   1   5      722.16     1132.51    415.51 o 
 -16   1   5     1081.83      541.64    324.50 o 
 -15   1   5     1354.39     1648.36    469.49 o 
 -14   1   5      133.71      -55.09    241.56 o 
 -13   1   5     3850.56     3907.39    206.49 o 
 -12   1   5     5076.68     5642.70    510.96 o 
 -11   1   5     5220.82     4773.09    307.72 o 
 -10   1   5     3406.32     3315.30    248.23 o 
  -9   1   5     5606.87     5543.21    200.48 o 
  -8   1   5    18045.79    18269.65    376.89 o 
  -7   1   5      114.60       22.94     72.94 o 
  -6   1   5    11441.51    11396.17    286.96 o 
  -5   1   5    25085.15    24722.29    372.32 o 
  -4   1   5      596.18      794.64     68.49 o 
  -3   1   5    18183.68    17267.93    244.77 o 
  -2   1   5     3635.12     3463.57    121.20 o 
  -1   1   5    10526.02     9990.79    148.82 o 
   0   1   5     2244.16     2875.00     83.86 o 
   1   1   5      536.25      448.34     55.75 o 
   2   1   5     9583.92     9531.16    176.14 o 
   3   1   5    13838.65    13612.71    202.39 o 
   4   1   5     6426.04     6220.45    121.63 o 
   5   1   5    12191.30    12280.46    223.92 o 
   6   1   5        3.73      146.76    127.50 o 
   7   1   5     2895.13     3114.22    194.91 o 
   8   1   5     2877.98     3338.87    238.48 o 
   9   1   5     7000.29     7292.92    318.24 o 
  10   1   5     1453.45     1714.75    210.35 o 
  11   1   5       24.72       41.44    142.57 o 
  12   1   5     6565.94     6561.28    357.12 o 
  13   1   5      695.13     1075.82    179.31 o 
  14   1   5     1095.69     1286.68    277.90 o 
  15   1   5      875.03      993.96    157.60 o 
  16   1   5        0.05     -329.57    329.57 o 
 -17   2   5     2133.73     2254.93    496.63 o 
 -16   2   5     2475.58     3567.05    443.76 o 
 -15   2   5      812.77     1043.72    381.41 o 
 -14   2   5     2033.65     1724.28    438.31 o 
 -13   2   5     1494.72     1136.55    308.76 o 
 -12   2   5    13435.64    12683.31    635.21 o 
 -11   2   5      582.94      567.88    154.85 o 
 -10   2   5     1219.55     1372.40    166.58 o 
  -9   2   5    19999.36    19814.96    451.55 o 
  -8   2   5     3253.51     3707.02    375.72 o 
  -7   2   5    23704.05    22983.07    372.17 o 
  -6   2   5     6637.78     6331.31    183.95 o 
  -5   2   5     2058.68     2051.53     93.21 o 
  -4   2   5    66776.43    65674.71    992.56 o 
  -3   2   5     7160.37     7776.19    149.04 o 
  -2   2   5       59.19      147.00     46.78 o 
  -1   2   5    58036.54    57195.73    920.81 o 
   0   2   5     2647.82     2709.37     56.30 o 
   1   2   5    26966.42    26039.16    229.14 o 
   2   2   5       38.09       96.21     48.18 o 
   3   2   5    10456.06    10474.24    147.25 o 
   4   2   5    57404.02    58563.79    842.43 o 
   5   2   5     7030.94     6873.83    144.39 o 
   6   2   5     2153.46     2326.65    257.49 o 
   7   2   5     4645.02     5214.21    287.02 o 
   8   2   5    17655.56    17580.27    414.86 o 
   9   2   5     3115.77     3365.83    184.69 o 
  10   2   5     3084.67     3046.80    160.43 o 
  11   2   5     6724.32     6769.44    216.61 o 
  12   2   5     2750.04     3110.43    205.88 o 
  13   2   5    11443.67    10915.78    304.30 o 
  14   2   5      613.09      720.44    166.57 o 
  15   2   5       42.84     -117.37    192.81 o 
 -17   3   5     2333.31     2717.80    249.45 o 
 -16   3   5     2373.63     2851.05    340.44 o 
 -15   3   5      243.05      359.30    153.93 o 
 -14   3   5      722.29      800.95    341.45 o 
 -13   3   5     3447.80     3657.16    252.78 o 
 -12   3   5     3195.58     3202.64    184.75 o 
 -11   3   5     6316.48     6323.88    277.08 o 
 -10   3   5     2549.77     3437.02    487.10 o 
  -9   3   5     3023.63     3084.65    172.98 o 
  -8   3   5    16328.00    15421.28    458.35 o 
  -7   3   5      190.52      170.37     72.47 o 
  -6   3   5     2845.56     3390.84    118.77 o 
  -5   3   5    32977.25    32751.85    452.43 o 
  -4   3   5      128.72      157.74     53.74 o 
  -3   3   5    16297.19    15417.10    233.78 o 
  -2   3   5      598.87      547.97     95.83 o 
  -1   3   5      187.54      186.31     44.01 o 
   0   3   5    19888.70    19204.84    180.46 o 
   1   3   5     6978.72     6898.79    139.57 o 
   2   3   5     1608.64     1574.60     77.99 o 
   3   3   5    14004.30    14118.87    173.91 o 
   4   3   5     6776.73     6666.44    146.15 o 
   5   3   5     7281.19     6887.90    216.38 o 
   6   3   5      780.94      791.67    104.90 o 
   7   3   5     1365.34     1347.97    113.91 o 
   8   3   5     6043.72     6165.77    238.63 o 
   9   3   5    11062.14    10617.08    284.45 o 
  10   3   5     1304.91     1044.03    134.75 o 
  11   3   5        7.50      -93.55    114.03 o 
  12   3   5     4960.28     5017.43    316.60 o 
  13   3   5      411.33      577.86    133.13 o 
  14   3   5     1812.44     1498.04    170.35 o 
  15   3   5      237.12      240.95    173.56 o 
 -17   4   5        4.98     -167.67    264.66 o 
 -16   4   5        4.69       83.50    197.87 o 
 -15   4   5      198.39      252.27    152.07 o 
 -14   4   5     1248.21     1370.64    242.57 o 
 -13   4   5      290.79      306.46    187.47 o 
 -12   4   5      746.68      900.36    160.94 o 
 -11   4   5     1022.47     1206.85    225.46 o 
 -10   4   5      119.07      230.64    183.27 o 
  -9   4   5      220.63      336.34    102.27 o 
  -8   4   5      369.85      536.38     85.14 o 
  -7   4   5      126.87      185.16     71.72 o 
  -6   4   5      563.20      522.11     69.15 o 
  -5   4   5     1030.84     1022.04     63.03 o 
  -4   4   5     1275.19     1215.29     72.18 o 
  -3   4   5     5405.69     5338.39    132.32 o 
  -2   4   5     4660.08     4499.67     93.14 o 
  -1   4   5      211.36      160.35     40.82 o 
   0   4   5      303.90      268.57     42.07 o 
   1   4   5      630.52      626.02     50.40 o 
   2   4   5      974.22      918.88     50.43 o 
   3   4   5     3234.20     3315.28    117.32 o 
   4   4   5      428.58      533.77     85.81 o 
   5   4   5     2088.33     2418.63    154.22 o 
   6   4   5     3477.66     3541.59    171.90 o 
   7   4   5      280.41      385.95     99.41 o 
   8   4   5       10.83       37.21    108.48 o 
   9   4   5      856.62      813.99    144.18 o 
  10   4   5       48.80      -76.36    145.39 o 
  11   4   5     1182.70      975.57    122.97 o 
  12   4   5     1352.41     1162.03    135.88 o 
  13   4   5      107.14      123.72    107.52 o 
  14   4   5      304.91      139.27    119.03 o 
  15   4   5      147.16       72.32    116.85 o 
 -17   5   5      500.48      645.60    562.22 o 
 -16   5   5      140.26     -157.61    288.37 o 
 -15   5   5     2421.85     2759.82    973.49 o 
 -14   5   5       97.78       52.52    162.95 o 
 -13   5   5     2164.49     2192.40    275.54 o 
 -12   5   5     2689.43     2796.30    291.13 o 
 -11   5   5      831.80      915.32    127.76 o 
 -10   5   5     7735.37     7745.29    279.69 o 
  -9   5   5       12.84      -31.80     90.74 o 
  -8   5   5     7111.61     7292.86    320.35 o 
  -7   5   5     5661.78     5409.98    130.13 o 
  -6   5   5    14927.71    15198.01    271.81 o 
  -5   5   5     9999.23     9858.53    169.09 o 
  -4   5   5       15.33       76.32     59.68 o 
  -3   5   5    14463.97    14584.75    178.47 o 
  -2   5   5     2415.56     2507.18     67.20 o 
  -1   5   5    18146.51    17813.97    222.12 o 
   0   5   5    15771.50    16151.36    191.68 o 
   1   5   5      176.95      171.36     48.36 o 
   2   5   5    21620.42    21533.71    270.51 o 
   3   5   5     4379.59     4342.79    128.11 o 
   4   5   5      864.99      895.90     87.41 o 
   5   5   5    13628.75    14134.05    286.42 o 
   6   5   5       30.08       73.78     87.10 o 
   7   5   5    12865.35    12425.94    301.93 o 
   8   5   5     1687.82     1960.78    165.03 o 
   9   5   5      792.20      956.82    138.35 o 
  10   5   5     4241.37     4397.05    330.37 o 
  11   5   5        3.80      -84.32    135.61 o 
  12   5   5     3289.75     3028.87    212.38 o 
  13   5   5      599.08      667.24    144.46 o 
  14   5   5      929.41      962.50    154.36 o 
  15   5   5     1545.72     1530.61    235.58 o 
 -17   6   5     1359.90     1058.83    215.12 o 
 -16   6   5     3117.41     3153.32    214.27 o 
 -15   6   5      513.98      436.30    140.08 o 
 -14   6   5     1875.62     1906.37    281.86 o 
 -13   6   5     1968.28     1953.08    246.93 o 
 -12   6   5     4780.88     4491.14    220.90 o 
 -11   6   5     2651.87     2887.19    178.13 o 
 -10   6   5      382.49      389.15     96.74 o 
  -9   6   5    10835.63    11316.91    251.21 o 
  -8   6   5      921.14     1053.41     87.04 o 
  -7   6   5    10634.13    10848.65    192.70 o 
  -6   6   5    12379.50    12615.60    198.55 o 
  -5   6   5     3220.80     3227.18     99.25 o 
  -4   6   5    26454.49    25732.18    373.39 o 
  -3   6   5      854.61      921.14     50.05 o 
  -2   6   5    21268.09    21393.13    210.26 o 
  -1   6   5    12826.22    12686.36    180.12 o 
   0   6   5     3606.63     3786.88     85.52 o 
   1   6   5    21769.44    22138.64    232.90 o 
   2   6   5     4810.49     5101.79     94.71 o 
   3   6   5    15797.51    16145.07    269.04 o 
   4   6   5     9067.71     9156.70    178.98 o 
   5   6   5     3823.09     3820.51    135.40 o 
   6   6   5     6866.37     6811.14    198.27 o 
   7   6   5     1648.24     1897.85    137.68 o 
   8   6   5     8997.78     9313.28    263.67 o 
   9   6   5     3766.81     3944.23    188.73 o 
  10   6   5     2081.37     1893.95    146.34 o 
  11   6   5     3072.84     3387.08    172.63 o 
  12   6   5      272.66      475.78    124.26 o 
  13   6   5     3876.69     3882.23    186.02 o 
  14   6   5     1218.14     1065.32    160.67 o 
 -16   7   5      776.51      824.97    344.68 o 
 -15   7   5      101.89     -278.18    278.18 o 
 -14   7   5      150.11      557.98    280.91 o 
 -13   7   5      870.74     1029.84    139.04 o 
 -12   7   5      585.59      752.53    152.31 o 
 -11   7   5     1100.58     1061.23    112.30 o 
 -10   7   5      269.19      289.67     81.18 o 
  -9   7   5      117.83      161.12     84.95 o 
  -8   7   5     2722.59     2655.30    112.22 o 
  -7   7   5       11.00      -69.21     75.57 o 
  -6   7   5      160.55       48.81     90.96 o 
  -5   7   5     4284.29     4386.30    168.33 o 
  -4   7   5      147.38      269.87     54.61 o 
  -3   7   5     4367.11     4572.44    149.33 o 
  -2   7   5       55.65       76.25     47.28 o 
  -1   7   5      476.58      579.81     59.87 o 
   0   7   5     9690.93     9523.39    159.96 o 
   1   7   5      480.04      459.35     49.59 o 
   2   7   5      972.09      988.13     82.68 o 
   3   7   5     8621.16     8703.22    227.44 o 
   4   7   5     5105.63     5048.57    161.02 o 
   5   7   5     2593.05     2498.42    135.58 o 
   6   7   5      502.23      533.73    134.67 o 
   7   7   5     1041.40     1092.99    111.71 o 
   8   7   5     4767.85     4609.27    177.73 o 
   9   7   5     3361.95     3265.50    164.52 o 
  10   7   5       89.23      126.69    104.03 o 
  11   7   5      333.41      319.58    102.18 o 
  12   7   5     1982.56     1734.26    159.11 o 
  13   7   5      227.58      144.70    142.06 o 
  14   7   5      422.55      275.59    136.35 o 
 -16   8   5       38.34       71.59    127.73 o 
 -15   8   5       39.52      140.10    109.92 o 
 -14   8   5     1288.44     1395.07    247.38 o 
 -13   8   5      240.13      135.99    110.24 o 
 -12   8   5      542.71      621.06     94.78 o 
 -11   8   5     2570.56     2595.77    175.71 o 
 -10   8   5      294.57      168.08    100.91 o 
  -9   8   5      349.51      234.23     88.41 o 
  -8   8   5      240.48      312.02     81.47 o 
  -7   8   5      690.14      693.06    124.56 o 
  -6   8   5     3044.39     2956.96    145.69 o 
  -5   8   5     2065.02     2189.95     67.55 o 
  -4   8   5      263.73      339.35     54.21 o 
  -3   8   5     4212.97     4229.36     94.12 o 
  -2   8   5     4419.24     4255.69     72.37 o 
  -1   8   5       91.25       82.12     66.19 o 
   0   8   5        8.28       17.07     49.00 o 
   1   8   5     1735.37     2013.76     86.96 o 
   2   8   5      792.68      774.23     67.55 o 
   3   8   5     2854.00     2898.42     85.47 o 
   4   8   5      659.17      636.23     72.05 o 
   5   8   5      532.88      683.00     86.59 o 
   6   8   5     1673.32     1883.12    185.04 o 
   7   8   5       14.99      135.30     92.26 o 
   8   8   5     1511.52     1310.98    104.82 o 
   9   8   5      214.49      192.34     87.08 o 
  10   8   5        8.28       41.81     95.31 o 
  11   8   5      479.94      431.69    127.66 o 
  12   8   5      315.13      382.84    104.92 o 
  13   8   5       14.45       44.23    109.73 o 
  14   8   5      685.15     1203.89    341.94 o 
 -15   9   5     2521.46     2617.97    368.72 o 
 -14   9   5      225.12      156.93    186.78 o 
 -13   9   5     1063.32      832.04    139.56 o 
 -12   9   5     1505.77     1452.04    243.84 o 
 -11   9   5      172.68      206.66     83.91 o 
 -10   9   5     7687.04     7408.60    275.94 o 
  -9   9   5     1420.82     1083.62    198.00 o 
  -8   9   5     1705.47     1781.92    180.53 o 
  -7   9   5     5042.02     4977.33    168.65 o 
  -6   9   5     8854.62     8743.38    144.93 o 
  -5   9   5     2653.39     2481.51    108.14 o 
  -4   9   5     1559.17     1555.30     57.80 o 
  -3   9   5     6394.31     6616.67    102.25 o 
  -2   9   5     5724.44     5702.77     86.76 o 
  -1   9   5     9289.22     9204.30    183.22 o 
   0   9   5     1645.49     1831.57    110.59 o 
   1   9   5     2347.96     2345.77     96.87 o 
   2   9   5    17861.17    18188.47    286.05 o 
   3   9   5      431.49      459.41     63.91 o 
   4   9   5      755.01      774.56     70.88 o 
   5   9   5     4340.78     4317.64    146.16 o 
   6   9   5      755.45      809.62    105.24 o 
   7   9   5    13957.32    13302.55    284.68 o 
   8   9   5       34.77      -89.41     89.41 o 
   9   9   5      292.89      319.06    101.07 o 
  10   9   5     4594.03     5119.53    303.54 o 
  11   9   5      597.52      561.24     96.80 o 
  12   9   5     1571.22     1417.13    154.43 o 
  13   9   5      765.16      772.44    139.13 o 
 -14  10   5     2188.06     2307.60    404.21 o 
 -13  10   5       35.61      -36.16    270.72 o 
 -12  10   5      371.16      105.81    163.09 o 
 -11  10   5     3567.95     3551.92    234.88 o 
 -10  10   5      806.74      877.56    116.80 o 
  -9  10   5     3818.82     3783.15    151.50 o 
  -8  10   5       26.23       38.91     39.07 o 
  -7  10   5     3000.66     3212.64    207.10 o 
  -6  10   5     5716.51     6039.36    225.82 o 
  -5  10   5     2289.73     2347.33    152.95 o 
  -4  10   5     2994.38     3140.21    205.84 o 
  -3  10   5     4410.35     4671.15    153.24 o 
  -2  10   5     8736.51     8723.90    129.15 o 
  -1  10   5     3938.29     4176.49    144.86 o 
   0  10   5      626.14      655.46     91.10 o 
   1  10   5     8846.91     9239.29    159.45 o 
   2  10   5      147.51      180.29     60.20 o 
   3  10   5     3990.64     4120.49    130.87 o 
   4  10   5     1140.39     1328.84     98.33 o 
   5  10   5        2.06       12.78     77.97 o 
   6  10   5     5716.92     5983.92    210.91 o 
   7  10   5      249.35      170.85     97.60 o 
   8  10   5     2629.11     2651.87    137.61 o 
   9  10   5      905.41      696.05    179.25 o 
  10  10   5      305.46      151.33    165.91 o 
  11  10   5     2720.86     3042.02    197.89 o 
  12  10   5        1.63       -4.75    110.53 o 
 -14  11   5        6.23      -63.37    277.88 o 
 -13  11   5      171.82      200.69    199.51 o 
 -12  11   5       60.71       -6.09    169.23 o 
 -11  11   5      152.24      380.80    438.11 o 
 -10  11   5      156.42       16.30    335.09 o 
  -9  11   5        2.54     -101.06    138.00 o 
  -8  11   5     1165.18     1154.84    171.11 o 
  -7  11   5      372.91      374.60    143.99 o 
  -6  11   5      553.98      507.71    114.54 o 
  -5  11   5      144.02      153.90    103.39 o 
  -4  11   5      585.40      653.31    106.34 o 
  -3  11   5       19.94      -15.41     65.59 o 
  -2  11   5     1172.35     1126.35    101.03 o 
  -1  11   5     1392.66     1406.69     62.07 o 
   0  11   5     1511.62     1286.51     95.21 o 
   1  11   5       24.57      106.61     46.79 o 
   2  11   5      338.91      356.96     63.66 o 
   3  11   5      586.03      623.05     84.00 o 
   4  11   5      185.84      196.45     52.94 o 
   5  11   5     1448.99     1442.32     72.75 o 
   6  11   5       26.26       15.01     54.21 o 
   7  11   5      546.89      301.62     99.66 o 
   8  11   5      458.02      396.07     74.14 o 
   9  11   5      183.88       63.26     90.15 o 
  10  11   5      394.90      524.82    136.60 o 
  11  11   5        2.55       81.06    173.85 o 
  12  11   5       75.36     -338.42    363.85 o 
 -13  12   5        1.97      142.67    288.98 o 
 -12  12   5       63.61      -53.28    256.69 o 
 -11  12   5      893.96      818.71    291.81 o 
 -10  12   5       37.09     -116.17    176.48 o 
  -9  12   5      386.93      385.21    173.35 o 
  -8  12   5       39.67       27.71    126.23 o 
  -7  12   5      311.26      377.81    121.95 o 
  -6  12   5      991.43      892.67    120.45 o 
  -5  12   5     1012.41      987.19    100.97 o 
  -4  12   5      831.68      857.81    100.51 o 
  -3  12   5      464.13      425.53     83.00 o 
  -2  12   5      455.17      300.57     89.93 o 
  -1  12   5        5.88       -1.57     43.32 o 
   0  12   5        1.82       49.93     81.24 o 
   1  12   5      876.24      799.04     55.85 o 
   2  12   5        2.14      -48.34     52.73 o 
   3  12   5     1986.74     1967.18    116.32 o 
   4  12   5        2.13      -33.56     42.73 o 
   5  12   5       92.47      121.84     55.43 o 
   6  12   5      633.68      534.33     78.43 o 
   7  12   5       88.56       64.74     51.57 o 
   8  12   5       93.61      -82.15    102.56 o 
   9  12   5      154.48      -10.05    144.96 o 
  10  12   5       92.24      214.80    212.79 o 
  11  12   5      459.89      546.11    211.77 o 
 -12  13   5      527.81      673.54    235.55 o 
 -11  13   5      306.92       87.40    185.14 o 
 -10  13   5     2714.75     3219.75    406.43 o 
  -9  13   5      164.57      256.66    152.23 o 
  -8  13   5      600.50      608.21    137.18 o 
  -7  13   5     2480.30     3012.03    194.67 o 
  -6  13   5     2299.64     2559.32    191.25 o 
  -5  13   5     1796.82     1792.39    156.54 o 
  -4  13   5       85.68       80.58    101.25 o 
  -3  13   5     2330.26     2394.81    112.81 o 
  -2  13   5     2082.95     1816.40    213.90 o 
  -1  13   5     1904.81     2103.62    230.46 o 
   0  13   5      705.27      770.41     54.75 o 
   1  13   5      181.77      139.63     50.92 o 
   2  13   5     3246.62     3633.12     87.03 o 
   3  13   5      842.29      765.99    108.64 o 
   4  13   5      551.32      527.05     57.27 o 
   5  13   5     2107.41     2196.56    138.40 o 
   6  13   5        1.21      -32.92    109.06 o 
   7  13   5     2684.31     2731.52    166.27 o 
   8  13   5       35.82      -49.95    233.85 o 
   9  13   5      478.98      356.22    193.41 o 
  10  13   5     1624.64     2017.21    442.15 o 
 -10  14   5      735.49      632.65    169.94 o 
  -9  14   5      811.81      559.45    164.64 o 
  -8  14   5      236.36      348.06    125.12 o 
  -7  14   5      956.03     1083.38    143.53 o 
  -6  14   5     2507.07     2442.49    139.18 o 
  -5  14   5      965.00      839.80    112.43 o 
  -4  14   5      197.15      252.97     88.11 o 
  -3  14   5     2291.37     2584.17    176.68 o 
  -2  14   5     3827.57     4176.67    209.08 o 
  -1  14   5      819.30      823.05    281.80 o 
   0  14   5       52.83       -5.59     26.54 o 
   1  14   5     2137.71     2314.95     90.34 o 
   2  14   5      523.21      417.76     95.68 o 
   3  14   5     1607.31     1561.75    137.31 o 
   4  14   5      221.62       58.14    102.16 o 
   5  14   5        0.04       75.15    111.70 o 
   6  14   5     2628.85     2536.30    278.31 o 
   7  14   5       18.79     -108.22    108.22 o 
   8  14   5      738.33      772.91    192.78 o 
  -9  15   5      233.47      266.47    186.85 o 
  -8  15   5       38.88        2.77    165.66 o 
  -7  15   5      279.62      343.39    119.05 o 
  -6  15   5       94.25      121.76     89.72 o 
  -5  15   5       51.96      156.70     95.36 o 
  -4  15   5        2.19      -75.95     75.95 o 
  -3  15   5        6.96      238.88     97.33 o 
  -2  15   5      189.84      131.84     96.45 o 
  -1  15   5      474.96      281.02    157.67 o 
   0  15   5        0.21    13842.58   7657.77 o 
   1  15   5      193.70       37.14    176.11 o 
   2  15   5      396.29      291.23    182.30 o 
   3  15   5       25.74     -127.94    222.18 o 
   4  15   5       30.29     -132.71    203.01 o 
   5  15   5       11.37      -24.61    145.98 o 
   6  15   5        5.29      178.72    147.81 o 
   7  15   5      148.60      212.31    192.80 o 
  -7  16   5      260.83      539.82    206.85 o 
  -6  16   5       49.82      105.39    121.42 o 
  -5  16   5        8.75       96.70    113.90 o 
  -4  16   5      747.03      889.19    338.22 o 
  -3  16   5        1.19       21.12    163.29 o 
  -2  16   5      244.31      237.49    225.22 o 
  -1  16   5      460.26      157.27    198.16 o 
   0  16   5      162.81     -121.92    159.61 o 
   1  16   5      556.04      109.11    162.36 o 
   2  16   5        0.77       32.09    240.75 o 
   3  16   5      317.38      313.60    465.35 o 
   4  16   5      216.47     -279.70    279.70 o 
  -2  17   5      558.99      898.00    222.75 o 
  -1  17   5      665.82      263.97    274.85 o 
   0  17   5      828.86      318.02    360.82 o 
 -16   0   6     1135.02      981.46    312.19 o 
 -15   0   6     2498.95     2467.83    366.07 o 
 -14   0   6     3566.96     3855.22    400.17 o 
 -13   0   6     3067.29     2828.15    258.79 o 
 -12   0   6    27360.31    27052.16   1008.55 o 
 -11   0   6     1566.57     1291.53    540.22 o 
 -10   0   6      200.48      189.41    169.82 o 
  -9   0   6    20615.67    20150.40    598.51 o 
  -8   0   6     1140.24     1002.93    153.32 o 
  -7   0   6    34791.27    34172.50    882.68 o 
  -6   0   6     2690.82     2722.60    229.55 o 
  -5   0   6    11699.56    12586.63    374.52 o 
  -4   0   6    99639.00    99670.41   2368.41 o 
  -3   0   6      178.51      184.13    104.88 o 
  -2   0   6    26436.26    25247.82    672.20 o 
  -1   0   6    51252.64    52010.77   1457.41 o 
   0   0   6   131576.55   131418.33   4799.05 o 
   1   0   6    18138.35    16905.54    789.85 o 
   2   0   6    20228.01    20896.88    346.20 o 
   3   0   6    23148.85    22155.62    631.95 o 
   4   0   6    36162.77    37921.71    713.08 o 
   5   0   6    30652.02    29756.31    891.69 o 
   6   0   6     2414.02     2666.80    290.33 o 
   7   0   6     1274.66     1301.89    230.40 o 
   8   0   6    18699.96    18413.50    891.12 o 
   9   0   6      592.54      540.51    230.50 o 
  10   0   6     5941.19     5814.58    454.26 o 
  11   0   6     1345.40     1489.16    330.75 o 
  12   0   6      168.34      -13.90    191.56 o 
  13   0   6     5991.33     6034.18    502.35 o 
  14   0   6        0.01     -201.48    222.81 o 
  15   0   6      298.51      259.77    246.50 o 
 -17   1   6     1847.28     2549.16    430.44 o 
 -16   1   6     2824.70     3428.66    460.01 o 
 -15   1   6      112.32     -177.28    177.28 o 
 -14   1   6        0.93     -139.38    139.38 o 
 -13   1   6     2537.75     2742.80    207.86 o 
 -12   1   6      375.43       41.48    175.52 o 
 -11   1   6       63.84       -9.01    132.32 o 
 -10   1   6     6072.29     6343.20    262.75 o 
  -9   1   6      475.54      523.66    116.29 o 
  -8   1   6    12104.61    12139.30    292.18 o 
  -7   1   6     2859.46     2962.62    182.08 o 
  -6   1   6     8596.17     9069.36    189.69 o 
  -5   1   6    16483.25    16275.08    281.86 o 
  -4   1   6     3221.73     2969.12    254.08 o 
  -3   1   6    15053.28    15330.48    239.83 o 
  -2   1   6     3992.70     4366.70    370.71 o 
  -1   1   6    23661.10    23971.47    374.95 o 
   0   1   6     6473.24     6025.31    108.19 o 
   1   1   6    35221.68    36059.66    436.89 o 
   2   1   6     4582.89     4473.80     86.87 o 
   3   1   6     6457.39     6238.71    194.24 o 
   4   1   6    14475.14    14455.08    234.25 o 
   5   1   6     3368.94     3474.54    104.34 o 
   6   1   6     2266.28     2395.08    150.61 o 
   7   1   6     3768.73     4067.02    156.69 o 
   8   1   6     1398.78     1455.92    132.11 o 
   9   1   6    12114.22    12183.58    322.17 o 
  10   1   6      161.75      128.20    106.10 o 
  11   1   6        0.28        1.31     97.28 o 
  12   1   6     3506.49     3430.74    175.04 o 
  13   1   6       56.76      -41.38    112.45 o 
  14   1   6      993.29     1136.67    149.40 o 
  15   1   6      559.59      638.81    213.64 o 
 -18   2   6        4.28     -155.59    375.55 o 
 -17   2   6       10.64      105.61    211.58 o 
 -16   2   6       22.51     -303.11    303.11 o 
 -15   2   6       43.98       87.78    264.36 o 
 -14   2   6      444.01      386.57    192.59 o 
 -13   2   6      158.08      313.15    192.85 o 
 -12   2   6       49.24      139.07    129.17 o 
 -11   2   6      146.33       78.83    132.06 o 
 -10   2   6      107.29      134.10    122.77 o 
  -9   2   6       13.35     -101.26    101.33 o 
  -8   2   6      162.65      264.93     99.82 o 
  -7   2   6      415.67      345.16     83.22 o 
  -6   2   6      663.84      554.44     84.68 o 
  -5   2   6     1294.87     1594.11     99.87 o 
  -4   2   6      188.65      103.32     58.94 o 
  -3   2   6     1944.99     2055.64    148.04 o 
  -2   2   6     5641.69     5511.56    102.81 o 
  -1   2   6     4597.47     4751.92    118.51 o 
   0   2   6     1071.48     1244.83     84.57 o 
   1   2   6      954.95     1067.32     48.74 o 
   2   2   6      173.71      212.53     38.74 o 
   3   2   6      555.41      600.04     54.72 o 
   4   2   6      223.62      168.31     60.79 o 
   5   2   6      267.33      499.51     68.84 o 
   6   2   6       10.74       54.88     73.91 o 
   7   2   6      764.94      786.06    127.06 o 
   8   2   6      902.69     1028.59    118.23 o 
   9   2   6       35.20       86.42    100.03 o 
  10   2   6      291.91      377.63    108.63 o 
  11   2   6      136.55        9.11     94.20 o 
  12   2   6      358.67      283.96    112.44 o 
  13   2   6        0.71       91.38    107.19 o 
  14   2   6      188.67       77.37    111.83 o 
  15   2   6      116.65      273.94    131.38 o 
 -17   3   6      213.81      429.03    346.70 o 
 -16   3   6     1104.39      850.59    340.44 o 
 -15   3   6     1670.16     2063.45    260.92 o 
 -14   3   6      691.78      529.73    291.20 o 
 -13   3   6     3354.96     3765.73    198.33 o 
 -12   3   6     1338.03     1353.52    158.31 o 
 -11   3   6     4229.10     4235.92    230.99 o 
 -10   3   6     4960.22     5148.14    319.53 o 
  -9   3   6       69.77      232.24    102.48 o 
  -8   3   6     8219.06     8426.31    251.10 o 
  -7   3   6     3227.28     3709.78    131.15 o 
  -6   3   6    24934.40    25509.42    388.03 o 
  -5   3   6    23844.02    24151.11    404.58 o 
  -4   3   6     4745.72     4822.74    139.07 o 
  -3   3   6    28324.09    27454.60    652.23 o 
  -2   3   6     6966.27     7531.76    125.85 o 
  -1   3   6    18024.88    17846.12    229.38 o 
   0   3   6    13927.11    13785.25    163.55 o 
   1   3   6     7845.95     8177.58    112.87 o 
   2   3   6    13779.60    13520.52    159.17 o 
   3   3   6     2887.24     2888.62    221.68 o 
   4   3   6    16049.46    16357.98    237.80 o 
   5   3   6     4514.15     4609.18    182.83 o 
   6   3   6     2677.18     2887.84    153.05 o 
   7   3   6     6856.97     6503.31    196.60 o 
   8   3   6      263.23      278.02    134.66 o 
   9   3   6     3642.49     3640.48    190.33 o 
  10   3   6     1938.18     2093.61    141.37 o 
  11   3   6     3181.81     2856.43    158.16 o 
  12   3   6     3386.07     3315.14    182.89 o 
  13   3   6       12.28      -27.03    108.53 o 
  14   3   6     1509.62     1376.12    152.49 o 
  15   3   6      690.38      767.58    145.51 o 
 -17   4   6     2355.44     2681.10    280.36 o 
 -16   4   6      898.72      808.60    149.22 o 
 -15   4   6     1107.65     1252.16    202.25 o 
 -14   4   6     4153.44     3900.82    219.10 o 
 -13   4   6       52.74       60.24    105.28 o 
 -12   4   6     8438.39     8468.39    503.90 o 
 -11   4   6     2671.60     2763.70    319.12 o 
 -10   4   6      633.65      874.80    127.77 o 
  -9   4   6    13969.53    13755.33    345.80 o 
  -8   4   6      176.36      302.40    118.44 o 
  -7   4   6     7993.37     8015.33    186.15 o 
  -6   4   6    11927.41    12189.12    222.74 o 
  -5   4   6     7987.62     7955.34    166.03 o 
  -4   4   6    42746.67    42589.21    601.38 o 
  -3   4   6     3753.85     3922.18     98.09 o 
  -2   4   6    13792.60    14218.23    222.82 o 
  -1   4   6    19792.20    20010.65    230.04 o 
   0   4   6    25332.04    25494.97    344.68 o 
   1   4   6    11909.18    11883.58    152.50 o 
   2   4   6     1033.31     1060.96     72.05 o 
   3   4   6    19961.99    19848.97    292.47 o 
   4   4   6     5413.73     5413.04    131.00 o 
   5   4   6    22814.01    22323.40    447.06 o 
   6   4   6     3019.03     3240.95    150.92 o 
   7   4   6      240.98      313.25     95.15 o 
   8   4   6    15134.31    15539.16    481.06 o 
   9   4   6      305.88      247.95    103.52 o 
  10   4   6     4611.86     4787.32    180.53 o 
  11   4   6      824.40      914.22    115.84 o 
  12   4   6       10.91       34.82    126.80 o 
  13   4   6     5680.56     5773.77    386.99 o 
  14   4   6        7.38      -75.90    150.98 o 
  15   4   6      431.12      370.01    131.15 o 
 -17   5   6      738.12      671.19    286.75 o 
 -16   5   6     2406.70     2688.81    455.06 o 
 -15   5   6        8.13      102.86    146.86 o 
 -14   5   6      508.73      565.45    212.85 o 
 -13   5   6     3353.08     3852.12    304.10 o 
 -12   5   6      424.37      240.84     99.16 o 
 -11   5   6     2397.93     2635.75    148.16 o 
 -10   5   6      438.76      533.90    104.75 o 
  -9   5   6       82.94      104.29    111.14 o 
  -8   5   6    12798.11    12974.59    267.55 o 
  -7   5   6      906.77      945.23    109.06 o 
  -6   5   6      838.33      920.24     70.42 o 
  -5   5   6    18319.59    18367.21    296.51 o 
  -4   5   6     7964.83     7845.47    166.31 o 
  -3   5   6     7091.32     6943.57    134.12 o 
  -2   5   6       22.49       22.00     40.82 o 
  -1   5   6     4685.45     4832.74     85.71 o 
   0   5   6    12613.34    12275.13    180.50 o 
   1   5   6    12222.26    12502.08    167.30 o 
   2   5   6     1058.72      986.99     68.53 o 
   3   5   6     2497.15     2551.41    108.45 o 
   4   5   6     9213.36     9066.97    175.00 o 
   5   5   6      196.70      368.87     98.84 o 
   6   5   6     1260.39     1313.47    113.88 o 
   7   5   6      444.42      476.59    100.68 o 
   8   5   6     2056.46     2408.01    174.65 o 
   9   5   6     6879.67     6586.03    210.78 o 
  10   5   6      133.50      158.20    104.87 o 
  11   5   6      241.19      246.24    122.03 o 
  12   5   6     2643.39     3012.24    193.56 o 
  13   5   6      138.33      195.61    145.99 o 
  14   5   6      552.43      483.88    159.02 o 
 -16   6   6      355.70      352.33    131.92 o 
 -15   6   6       44.35       17.48    279.09 o 
 -14   6   6      487.46      707.00    153.42 o 
 -13   6   6      865.76      815.33    125.19 o 
 -12   6   6      103.06      120.97    160.63 o 
 -11   6   6     2331.54     2219.67    120.41 o 
 -10   6   6     1696.45     1695.75    139.90 o 
  -9   6   6       35.19      179.68     81.10 o 
  -8   6   6      416.20      416.84     86.76 o 
  -7   6   6      581.14      620.17     92.27 o 
  -6   6   6      679.06      743.92     76.55 o 
  -5   6   6     2641.72     2746.15    101.44 o 
  -4   6   6      387.15      386.55     61.07 o 
  -3   6   6      701.75      743.37     59.19 o 
  -2   6   6     9049.71     8859.57    120.27 o 
  -1   6   6      666.77      567.72     65.48 o 
   0   6   6      186.67      132.69     61.25 o 
   1   6   6       79.87       14.56     54.06 o 
   2   6   6       48.51       -4.69     61.13 o 
   3   6   6      331.80      476.43     73.34 o 
   4   6   6      410.48      424.90     70.33 o 
   5   6   6        6.04      -40.86     90.27 o 
   6   6   6     3416.64     3567.14    175.35 o 
   7   6   6     1797.02     1968.25    146.54 o 
   8   6   6      475.40      595.28    120.77 o 
   9   6   6      197.28       81.34    100.46 o 
  10   6   6       24.72      102.45     98.87 o 
  11   6   6      385.08      377.02    119.09 o 
  12   6   6      428.60      381.18    111.13 o 
  13   6   6        3.99      -77.00    157.70 o 
  14   6   6      607.14      616.66    150.67 o 
 -16   7   6      368.72     -103.12    292.41 o 
 -15   7   6     2993.08     3372.03    287.57 o 
 -14   7   6     1112.94     1143.22    255.99 o 
 -13   7   6     1233.93     1532.76    158.47 o 
 -12   7   6     1175.11     1192.07    113.09 o 
 -11   7   6     3472.04     3488.51    140.70 o 
 -10   7   6     7002.60     6960.79    193.19 o 
  -9   7   6     1668.87     1848.14    126.41 o 
  -8   7   6     3115.09     3113.81    156.14 o 
  -7   7   6     4078.68     4248.49    149.55 o 
  -6   7   6    14980.68    15079.32    339.85 o 
  -5   7   6     2705.67     2873.65    108.19 o 
  -4   7   6      711.34      825.31     73.92 o 
  -3   7   6    15983.67    15669.78    211.54 o 
  -2   7   6     4017.42     4116.90    103.13 o 
  -1   7   6    22357.52    22581.25    323.86 o 
   0   7   6     3881.48     3977.96    118.90 o 
   1   7   6        9.65       72.88     57.35 o 
   2   7   6    14732.12    15354.78    208.66 o 
   3   7   6     1793.84     1734.60     79.69 o 
   4   7   6     3226.19     3325.08    107.88 o 
   5   7   6     1369.42     1335.45    139.84 o 
   6   7   6      211.53      390.08    128.61 o 
   7   7   6     8525.50     8122.56    245.09 o 
   8   7   6       60.99       36.03     79.61 o 
   9   7   6     1451.94     1624.02    131.81 o 
  10   7   6     1217.70     1225.25    129.22 o 
  11   7   6     3191.68     3433.52    201.84 o 
  12   7   6      928.35      773.37    127.91 o 
  13   7   6      164.32        9.27    113.82 o 
  14   7   6     1707.83     1565.65    380.38 o 
 -16   8   6      479.59      321.90    156.51 o 
 -15   8   6      931.98      839.95    141.60 o 
 -14   8   6     2259.33     3209.05    703.08 o 
 -13   8   6        0.36      -38.43     86.53 o 
 -12   8   6     2128.51     2447.44    152.57 o 
 -11   8   6     3234.63     3045.45    260.40 o 
 -10   8   6     2784.47     2694.95    135.04 o 
  -9   8   6     3677.28     3563.78    147.61 o 
  -8   8   6      950.11      825.02    107.17 o 
  -7   8   6     9722.40     9993.80    271.49 o 
  -6   8   6     4400.54     4408.85    179.57 o 
  -5   8   6     4583.77     4617.24    104.58 o 
  -4   8   6     9577.60     9671.63    134.27 o 
  -3   8   6       26.32       64.49     48.82 o 
  -2   8   6    10241.89    10335.27    165.04 o 
  -1   8   6     7981.91     8319.78    191.67 o 
   0   8   6     7668.75     8095.61    171.45 o 
   1   8   6     8719.92     8970.90    147.64 o 
   2   8   6      577.26      544.86     78.95 o 
   3   8   6    11114.96    11731.00    204.70 o 
   4   8   6     1158.44     1209.67    120.21 o 
   5   8   6     5044.37     5247.56    195.99 o 
   6   8   6    11280.98    11764.69    288.31 o 
   7   8   6     1461.87     1324.62    135.16 o 
   8   8   6     3647.92     3345.12    177.17 o 
   9   8   6      208.48       96.60     94.37 o 
  10   8   6     3255.19     3058.52    140.63 o 
  11   8   6     1242.14     1583.27    245.23 o 
  12   8   6      190.48      203.75    116.95 o 
  13   8   6     2281.30     1706.88    186.63 o 
 -15   9   6      139.97      320.16    238.28 o 
 -14   9   6        5.95      301.03    205.92 o 
 -13   9   6      700.36      888.23    129.57 o 
 -12   9   6      156.18      142.94    140.33 o 
 -11   9   6      441.51      523.49     75.35 o 
 -10   9   6     1590.99     1628.85    112.31 o 
  -9   9   6      426.86      274.64     71.74 o 
  -8   9   6     4848.15     5141.46    193.62 o 
  -7   9   6       15.87       66.61     67.28 o 
  -6   9   6      540.92      458.49     84.98 o 
  -5   9   6     5074.38     5102.80    194.64 o 
  -4   9   6      922.63     1157.60     60.94 o 
  -3   9   6     4240.39     4224.11    107.82 o 
  -2   9   6      199.70      258.01     50.03 o 
  -1   9   6     1592.79     1695.57    124.96 o 
   0   9   6     2899.13     3073.33    236.72 o 
   1   9   6     1511.17     1597.56     77.42 o 
   2   9   6      741.77      788.75     87.42 o 
   3   9   6      247.35      313.61     61.08 o 
   4   9   6     2423.23     2424.86    114.75 o 
   5   9   6      386.58      509.15     68.55 o 
   6   9   6      320.03      351.05     77.37 o 
   7   9   6      203.80      253.87     86.02 o 
   8   9   6       78.04      -25.95    105.52 o 
   9   9   6     2008.74     2283.95    292.17 o 
  10   9   6        2.66     -130.11    130.11 o 
  11   9   6       33.79      -84.58    108.48 o 
  12   9   6      624.13      463.21    131.90 o 
 -14  10   6      300.25     1007.19    336.61 o 
 -13  10   6       29.66     -160.63    256.89 o 
 -12  10   6       28.11       14.11    148.83 o 
 -11  10   6     1528.34     1521.68    285.05 o 
 -10  10   6     1171.81      913.55    249.33 o 
  -9  10   6      134.45       85.99    131.86 o 
  -8  10   6      123.08       91.01     32.11 o 
  -7  10   6      179.12       81.14     37.90 o 
  -6  10   6     1027.79     1183.28    130.67 o 
  -5  10   6     1430.66     1483.34    117.91 o 
  -4  10   6     1325.73     1256.29     65.84 o 
  -3  10   6       22.38       52.94     69.32 o 
  -2  10   6     2265.23     2225.18    155.43 o 
  -1  10   6      154.11      134.23    102.01 o 
   0  10   6       14.40       77.97    130.90 o 
   1  10   6     1544.66     1497.35     95.77 o 
   2  10   6       78.97      143.40     58.50 o 
   3  10   6     3490.94     3523.71    122.58 o 
   4  10   6       14.16      -24.41     61.18 o 
   5  10   6       24.09       30.29     53.56 o 
   6  10   6     1966.07     2163.04     96.49 o 
   7  10   6      446.62      409.98     89.47 o 
   8  10   6       47.11       44.76     68.22 o 
   9  10   6      513.11      402.54    134.57 o 
  10  10   6      378.07      286.34    118.23 o 
  11  10   6      272.28      221.21    131.59 o 
  12  10   6      243.65      289.66    144.37 o 
 -13  11   6      875.94      929.30    330.75 o 
 -12  11   6      857.04     1162.89    191.05 o 
 -11  11   6     1420.76     1422.62    271.44 o 
 -10  11   6     2649.28     2931.30    261.55 o 
  -9  11   6      689.53      719.65    147.80 o 
  -8  11   6      742.63      806.34    139.01 o 
  -7  11   6     2245.95     2081.91    173.82 o 
  -6  11   6    11211.13    11123.50    310.17 o 
  -5  11   6     1479.52     1412.56    122.06 o 
  -4  11   6     1744.30     1271.70    115.16 o 
  -3  11   6     5545.81     5512.54    200.32 o 
  -2  11   6      433.67      426.82     54.89 o 
  -1  11   6     7145.16     6968.20    126.05 o 
   0  11   6      943.39      886.85     74.88 o 
   1  11   6      443.70      426.80     50.02 o 
   2  11   6    11262.80    11805.24    202.84 o 
   3  11   6      614.72      741.32     68.79 o 
   4  11   6     1663.15     1660.84     79.22 o 
   5  11   6     2767.42     2629.25    140.84 o 
   6  11   6      500.78      429.87     75.31 o 
   7  11   6     3207.31     3260.24    157.21 o 
   8  11   6      146.49      239.11     76.10 o 
   9  11   6      470.59      453.33    118.94 o 
  10  11   6     1364.14     1280.78    155.99 o 
  11  11   6     1327.54     1216.63    190.02 o 
 -13  12   6      182.42      205.05    179.04 o 
 -12  12   6      431.00      992.46    329.74 o 
 -11  12   6     1884.23     1982.97    304.32 o 
 -10  12   6     2182.86     2193.77    225.00 o 
  -9  12   6      789.97      813.17    150.06 o 
  -8  12   6      261.24      -92.04    160.76 o 
  -7  12   6     2664.13     2997.68    167.22 o 
  -6  12   6     1148.41     1086.32    201.36 o 
  -5  12   6     2393.18     2836.41    152.98 o 
  -4  12   6     2335.84     2482.00    175.12 o 
  -3  12   6      124.65       91.49     77.10 o 
  -2  12   6     8807.30     8621.47    359.90 o 
  -1  12   6      178.07      156.70     42.75 o 
   0  12   6     1199.27     1300.21    140.86 o 
   1  12   6     3598.58     3634.75    104.49 o 
   2  12   6       75.25       85.57     49.55 o 
   3  12   6     9858.47     9976.91    147.19 o 
   4  12   6        6.13      -37.10     56.57 o 
   5  12   6      714.00      796.10     96.61 o 
   6  12   6     3608.72     3555.22    131.96 o 
   7  12   6      283.01      162.46     75.01 o 
   8  12   6     1004.29     1008.57    220.10 o 
   9  12   6      494.21      218.65    140.09 o 
  10  12   6      907.89      718.87    289.02 o 
 -11  13   6       52.36      -63.74    218.05 o 
 -10  13   6       31.30     -146.01    146.01 o 
  -9  13   6       90.52      194.72    160.96 o 
  -8  13   6       85.87      116.12    105.74 o 
  -7  13   6      458.87      611.25    131.45 o 
  -6  13   6      407.45      437.72    113.55 o 
  -5  13   6        3.31      -84.27     93.23 o 
  -4  13   6       17.26      -23.29     86.22 o 
  -3  13   6      678.41      707.19    117.74 o 
  -2  13   6       35.85       55.11     94.21 o 
  -1  13   6      742.86      477.73     94.99 o 
   0  13   6      162.84      220.04     63.12 o 
   1  13   6       92.42      127.62     49.10 o 
   2  13   6      465.00      421.81     59.05 o 
   3  13   6        1.43       90.83     46.49 o 
   4  13   6      238.49      280.20     59.73 o 
   5  13   6      284.66      271.65    105.82 o 
   6  13   6      126.31      157.37    101.58 o 
   7  13   6      134.84      209.81    125.84 o 
   8  13   6        5.78     -126.09    126.09 o 
   9  13   6        1.94       57.14    156.28 o 
 -10  14   6       87.68       94.50    146.97 o 
  -9  14   6      224.37      369.00    159.74 o 
  -8  14   6       18.82       31.21    131.59 o 
  -7  14   6      259.29      428.92    124.25 o 
  -6  14   6       76.05      167.35    110.96 o 
  -5  14   6      244.55      221.72     97.08 o 
  -4  14   6      602.21      487.74     85.10 o 
  -3  14   6      163.97      132.27    115.79 o 
  -2  14   6      783.29      603.20    173.13 o 
  -1  14   6      192.04      170.67     68.10 o 
   0  14   6      477.32      480.82    131.68 o 
   1  14   6      451.33      389.85     87.79 o 
   2  14   6       10.74       73.67     94.03 o 
   3  14   6      587.83      516.17    159.58 o 
   4  14   6      127.73      153.63     92.72 o 
   5  14   6      100.03       47.52    141.23 o 
   6  14   6      326.47      372.57    130.29 o 
   7  14   6       21.75      -73.24    138.66 o 
   8  14   6      416.44     -493.81    547.29 o 
  -8  15   6     1143.93     1188.49    184.75 o 
  -7  15   6      158.96      279.03    120.61 o 
  -6  15   6     1899.47     1893.63    135.45 o 
  -5  15   6      377.26      258.19     97.52 o 
  -4  15   6      192.64      129.92    153.96 o 
  -3  15   6     2046.21     1636.06    439.92 o 
  -2  15   6      144.93      -28.94    125.07 o 
  -1  15   6     1924.86     1375.39    962.29 o 
   0  15   6      754.73      428.47    319.05 o 
   1  15   6      233.74      176.26    146.39 o 
   2  15   6     2094.42     2071.90    541.84 o 
   3  15   6        4.93        5.85    207.25 o 
   4  15   6      787.75      228.83    150.15 o 
   5  15   6      749.78      653.75    299.02 o 
   6  15   6      215.12      323.14    175.85 o 
  -6  16   6      285.56      143.15    109.75 o 
  -5  16   6      917.53      846.42    183.70 o 
  -4  16   6      208.57      370.61    191.84 o 
  -3  16   6       46.58     -141.28    217.66 o 
  -2  16   6     1997.97     1007.31    729.92 o 
  -1  16   6       22.54     -140.76    163.72 o 
   0  16   6      327.28      283.20    247.91 o 
   1  16   6      863.80      374.75    350.43 o 
   2  16   6       24.06     -260.93    260.93 o 
   3  16   6     1241.61     1021.72    544.26 o 
 -18   1   7      890.02     1264.09    354.36 o 
 -17   1   7        1.85      -65.18    250.84 o 
 -16   1   7     1916.17     2377.63    360.62 o 
 -15   1   7      269.63      522.93    237.38 o 
 -14   1   7     1130.20      947.39    151.37 o 
 -13   1   7     6921.26     6636.65    290.16 o 
 -12   1   7     1410.46     1336.04    186.47 o 
 -11   1   7     2110.87     2198.48    180.26 o 
 -10   1   7     5431.58     5296.70    223.44 o 
  -9   1   7     1871.13     2257.01    173.18 o 
  -8   1   7    10426.97    10442.54    258.06 o 
  -7   1   7     2551.98     2614.46    155.98 o 
  -6   1   7     5980.64     5955.60    168.56 o 
  -5   1   7     8411.58     8268.67    222.42 o 
  -4   1   7    13279.60    12591.13    241.74 o 
  -3   1   7    11888.11    12034.02    269.37 o 
  -2   1   7     1293.85     1478.42    116.90 o 
  -1   1   7     8345.74     8858.78    259.25 o 
   0   1   7     1684.38     1553.65     38.05 o 
   1   1   7    21335.93    21201.55    640.11 o 
   2   1   7     2260.87     2269.95    106.96 o 
   3   1   7      341.14      387.38     49.25 o 
   4   1   7    23185.64    23391.46    321.03 o 
   5   1   7     1217.20     1398.41    106.75 o 
   6   1   7     1351.07     1460.26    135.98 o 
   7   1   7     2945.56     2785.67    132.67 o 
   8   1   7       14.68      -53.37    177.27 o 
   9   1   7     4363.71     4174.73    212.35 o 
  10   1   7       27.90      -13.14    108.26 o 
  11   1   7      347.39      242.01    130.78 o 
  12   1   7     3910.75     3616.65    237.63 o 
  13   1   7      425.05      460.41    151.78 o 
  14   1   7      936.47     1026.64    200.16 o 
  15   1   7      152.94      645.77    355.42 o 
 -16   2   7       23.14      231.67    234.09 o 
 -15   2   7     2866.96     3171.64    224.50 o 
 -14   2   7     2990.65     2840.51    209.39 o 
 -13   2   7     1408.94     1364.77    168.81 o 
 -12   2   7    16421.62    16537.59    426.69 o 
 -11   2   7       67.25       69.55    118.81 o 
 -10   2   7     1003.57     1030.23    152.58 o 
  -9   2   7    18126.14    18114.31    398.86 o 
  -8   2   7     6133.72     6080.03    243.94 o 
  -7   2   7     9883.42     9912.96    279.73 o 
  -6   2   7      748.40      900.42     98.98 o 
  -5   2   7    14047.91    13576.44    235.15 o 
  -4   2   7    28286.70    29222.65    560.86 o 
  -3   2   7    16052.92    16230.72    250.66 o 
  -2   2   7    14522.82    14145.03    256.02 o 
  -1   2   7    16067.72    16561.41    239.62 o 
   0   2   7    43632.54    43433.49    669.23 o 
   1   2   7     7706.49     7715.73    122.98 o 
   2   2   7     6091.72     6272.63    103.63 o 
   3   2   7     9974.27     9928.04    163.06 o 
   4   2   7      998.19      999.10     94.13 o 
   5   2   7    27858.59    27728.18    517.91 o 
   6   2   7      511.01      657.08     89.25 o 
   7   2   7        6.76       78.10    130.54 o 
   8   2   7    13902.97    14123.24    317.67 o 
   9   2   7      536.88      609.57    131.14 o 
  10   2   7     5929.75     5507.31    255.61 o 
  11   2   7      630.93      778.73    150.53 o 
  12   2   7     1547.97     1646.73    192.84 o 
  13   2   7     3818.66     4222.13    261.54 o 
  14   2   7      245.06      499.37    180.29 o 
 -16   3   7     2757.83     2365.52    398.36 o 
 -14   3   7       28.09       43.85    187.93 o 
 -13   3   7     4924.75     4834.11    233.84 o 
 -12   3   7      468.88      494.18    130.33 o 
 -11   3   7     4730.39     4835.96    215.53 o 
 -10   3   7     1946.82     1959.59    216.24 o 
  -9   3   7      382.64      305.69    108.32 o 
  -8   3   7    10078.86     9917.78    265.55 o 
  -7   3   7     1042.82     1028.77     99.55 o 
  -6   3   7     1520.02     1848.69    100.97 o 
  -5   3   7    11092.95    10909.52    242.03 o 
  -4   3   7    18433.52    18498.21    335.42 o 
  -3   3   7     5596.28     5553.20    138.50 o 
  -2   3   7       32.04      139.04     45.70 o 
  -1   3   7     9476.17     9139.39    400.83 o 
   0   3   7    16074.82    16515.56    181.66 o 
   1   3   7    29802.31    29522.95    338.28 o 
   2   3   7       21.78       16.37     48.12 o 
   3   3   7      961.05     1019.31     49.28 o 
   4   3   7    23815.08    24175.32    347.08 o 
   5   3   7     1328.34     1446.82    125.93 o 
   6   3   7     2133.82     2434.95    163.42 o 
   7   3   7     2590.98     2683.02    152.19 o 
   8   3   7       35.87      132.10     99.01 o 
   9   3   7     5050.10     4980.08    166.88 o 
  10   3   7        9.43       70.77    108.27 o 
  11   3   7      256.53      308.01    128.36 o 
  12   3   7     3405.05     3360.92    205.22 o 
  13   3   7      963.58     1080.44    130.83 o 
  14   3   7      579.15      493.50    153.98 o 
 -17   4   7      150.90      225.82    217.85 o 
 -16   4   7      222.64      -93.84    163.75 o 
 -15   4   7       51.46      121.24    298.57 o 
 -14   4   7       16.05      102.10    113.63 o 
 -13   4   7       88.96      180.74    116.65 o 
 -12   4   7      228.83      145.56    194.22 o 
 -11   4   7     1716.02     1586.58    193.29 o 
 -10   4   7      577.57      521.30    129.72 o 
  -9   4   7     1042.32      859.00    211.02 o 
  -8   4   7      615.45      764.94    105.23 o 
  -7   4   7      681.32      734.38     88.85 o 
  -6   4   7     1141.20     1127.41     85.23 o 
  -5   4   7      785.92      864.04     92.38 o 
  -4   4   7       15.72      101.61     68.19 o 
  -3   4   7     1076.08      975.69     72.44 o 
  -2   4   7     6705.38     6682.39    116.67 o 
  -1   4   7      159.38      149.28     38.49 o 
   0   4   7      563.90      766.53     96.32 o 
   1   4   7     2402.28     2331.63     72.86 o 
   2   4   7     1183.80     1273.84     74.22 o 
   3   4   7     1258.84     1378.41     64.09 o 
   4   4   7      550.43      500.82     82.47 o 
   5   4   7       40.83       50.28     88.95 o 
   6   4   7     5160.74     5267.45    195.97 o 
   7   4   7     1116.29     1166.55    138.74 o 
   8   4   7      379.07      404.21     94.84 o 
   9   4   7     1525.83     1594.21    115.13 o 
  10   4   7      907.65      878.90    145.43 o 
  11   4   7       62.44       75.17    144.36 o 
  12   4   7      206.46      247.09    113.33 o 
  13   4   7       19.59      137.21    105.26 o 
  14   4   7      198.16      308.09    124.45 o 
 -17   5   7        1.54     -141.70    196.54 o 
 -16   5   7     1366.74     1677.78    218.45 o 
 -15   5   7     1195.05     1236.90    144.81 o 
 -14   5   7     2506.40     3487.32    315.73 o 
 -13   5   7     3404.23     3493.85    249.76 o 
 -12   5   7       50.71      183.86    126.39 o 
 -11   5   7     5450.20     5924.92    218.24 o 
 -10   5   7     3751.18     3825.48    163.49 o 
  -9   5   7     2768.69     3086.48    171.25 o 
  -8   5   7     2420.93     2528.33    147.55 o 
  -7   5   7      841.70      954.18     86.54 o 
  -6   5   7    15412.06    15671.55    267.91 o 
  -5   5   7       42.01       49.08     87.03 o 
  -4   5   7     7737.03     7634.92    185.48 o 
  -3   5   7    15952.89    15666.07    222.91 o 
  -2   5   7     1135.40     1147.46     56.46 o 
  -1   5   7    28006.90    28055.36    345.33 o 
   0   5   7       90.68      126.92     62.93 o 
   1   5   7     4419.02     4520.26     91.72 o 
   2   5   7     8850.75     9020.13    162.02 o 
   3   5   7     5177.82     4989.04    125.16 o 
   4   5   7     7808.27     7941.21    157.51 o 
   5   5   7     1039.50     1212.49    185.53 o 
   6   5   7     6735.18     6846.71    221.06 o 
   7   5   7     5036.72     5256.81    183.46 o 
   8   5   7       22.45       52.34    101.03 o 
   9   5   7     1206.44     1355.18    119.57 o 
  10   5   7      672.54      766.35    127.59 o 
  11   5   7     2551.66     2482.59    172.14 o 
  12   5   7      817.89     1003.84    129.96 o 
  13   5   7      192.02      114.86    106.15 o 
  14   5   7     1110.33     1053.20    145.02 o 
 -16   6   7      337.04      382.77    148.80 o 
 -15   6   7     1982.55     2337.79    188.94 o 
 -14   6   7     2018.74     2048.38    167.79 o 
 -13   6   7      242.93      291.07    125.02 o 
 -12   6   7     8871.28     8384.75    276.38 o 
 -11   6   7      173.82      220.59     99.30 o 
 -10   6   7     4178.16     3973.64    265.01 o 
  -9   6   7     6412.20     6672.50    235.61 o 
  -8   6   7     1957.73     2139.96    126.89 o 
  -7   6   7     7487.85     8061.17    247.15 o 
  -6   6   7       31.44       84.76    120.35 o 
  -5   6   7    16222.41    16274.00    279.51 o 
  -4   6   7     5770.26     6029.64    143.46 o 
  -3   6   7    16717.10    16669.43    250.58 o 
  -2   6   7    12459.78    12182.61    166.49 o 
  -1   6   7     2552.48     2550.24     75.77 o 
   0   6   7    15572.05    14625.29    233.91 o 
   1   6   7    12234.63    12751.83    203.20 o 
   2   6   7     6613.85     7059.28    139.53 o 
   3   6   7    11058.03    11332.52    181.41 o 
   4   6   7       17.16      154.03     65.92 o 
   5   6   7    14235.13    14640.64    325.12 o 
   6   6   7     3206.90     3436.69    165.01 o 
   7   6   7       15.44      -47.09    105.94 o 
   8   6   7     9985.69     9349.67    235.87 o 
   9   6   7       53.83       56.91    100.71 o 
  10   6   7     2608.43     2332.90    136.35 o 
  11   6   7      890.00      771.65    161.38 o 
  12   6   7      905.81      935.40    173.72 o 
  13   6   7     2208.97     1906.85    159.96 o 
 -16   7   7     1321.77     1298.84    250.82 o 
 -15   7   7        0.92      -42.10    153.43 o 
 -14   7   7       14.65      -90.89    124.30 o 
 -13   7   7     1967.43     2292.46    208.86 o 
 -12   7   7      472.59      428.64    117.97 o 
 -11   7   7      258.37      239.43     84.98 o 
 -10   7   7      941.64      824.50    115.98 o 
  -9   7   7      294.63      412.62     94.79 o 
  -8   7   7     2218.83     2415.42    131.82 o 
  -7   7   7      380.16      235.48    126.69 o 
  -6   7   7      267.77      483.10    120.54 o 
  -5   7   7     3756.49     3947.38    152.97 o 
  -4   7   7     5984.05     6177.79    136.13 o 
  -3   7   7      519.44      536.45     73.79 o 
  -2   7   7       31.28       26.85     47.43 o 
  -1   7   7     2399.70     2488.26     94.79 o 
   0   7   7     2367.50     2587.78    163.84 o 
   1   7   7     7534.90     7889.41    161.58 o 
   2   7   7      297.98      296.88     68.18 o 
   3   7   7      251.40      196.18     62.55 o 
   4   7   7     8960.38     8918.83    197.06 o 
   5   7   7       34.05      132.31     78.28 o 
   6   7   7      860.89     1119.07    141.41 o 
   7   7   7      726.44      592.88    162.63 o 
   8   7   7       28.05      -88.56    106.84 o 
   9   7   7     2984.48     3124.62    204.74 o 
  10   7   7       23.49       62.71    100.17 o 
  11   7   7       10.32      161.34     95.00 o 
  12   7   7     1221.95     1206.89    155.40 o 
  13   7   7      153.06      246.42    149.82 o 
 -15   8   7      288.45      202.36    185.64 o 
 -14   8   7       69.48      -43.99    226.03 o 
 -13   8   7      527.42      484.00    138.65 o 
 -12   8   7        0.16      101.96     99.82 o 
 -11   8   7     1415.63     1322.13     96.31 o 
 -10   8   7     1400.44     1582.25    182.40 o 
  -9   8   7      130.26      128.28     76.40 o 
  -8   8   7        2.62        2.22     77.02 o 
  -7   8   7     1956.48     1900.62    142.69 o 
  -6   8   7      167.44      152.51     66.24 o 
  -5   8   7      245.75      228.65     63.04 o 
  -4   8   7      182.46      280.50     69.93 o 
  -3   8   7     1299.05     1369.93     70.48 o 
  -2   8   7    12098.51    12241.70    211.85 o 
  -1   8   7     2217.91     2162.18    120.18 o 
   0   8   7      247.41      197.20    108.49 o 
   1   8   7     2656.87     2841.87    111.61 o 
   2   8   7     1076.55     1170.69    159.70 o 
   3   8   7      212.63      213.38     59.63 o 
   4   8   7     1268.58     1343.55     81.75 o 
   5   8   7       37.04      -15.45     66.93 o 
   6   8   7     4615.78     4514.06    203.15 o 
   7   8   7     2562.27     2659.41    183.94 o 
   8   8   7       68.20      213.54    155.40 o 
   9   8   7      135.22      105.61    118.14 o 
  10   8   7      788.62      738.81    136.52 o 
  11   8   7       24.33     -105.21    105.21 o 
  12   8   7      188.85       37.43    111.53 o 
 -15   9   7     1045.97      805.32    282.52 o 
 -14   9   7     2604.10     2829.86    204.87 o 
 -13   9   7      624.85      664.18    133.68 o 
 -12   9   7      249.88      315.12    114.53 o 
 -11   9   7     4753.91     4960.26    183.31 o 
 -10   9   7     1224.84     1239.99    198.48 o 
  -9   9   7     2443.82     2500.29    171.38 o 
  -8   9   7     1310.99     1273.74    131.13 o 
  -7   9   7      572.94      496.12     57.64 o 
  -6   9   7     8616.37     8870.92    160.75 o 
  -5   9   7      958.98      993.01     70.67 o 
  -4   9   7     1612.33     1843.36     91.95 o 
  -3   9   7     7750.46     7862.83    137.80 o 
  -2   9   7      177.87      233.07     57.65 o 
  -1   9   7     8471.98     8472.04    212.47 o 
   0   9   7     1076.97      918.01    103.44 o 
   1   9   7     2031.90     2180.92    107.39 o 
   2   9   7     9661.21    10050.07    187.84 o 
   3   9   7     3450.37     3516.47    119.98 o 
   4   9   7     1899.66     2068.76     78.85 o 
   5   9   7     2002.68     2054.69     93.24 o 
   6   9   7     2407.43     2646.96    110.92 o 
   7   9   7     4425.65     4519.40    149.97 o 
   8   9   7      466.75      384.65    117.33 o 
   9   9   7     1414.84     1420.46    149.90 o 
  10   9   7      515.92      423.91    139.51 o 
  11   9   7     2117.82     2209.02    185.83 o 
  12   9   7      425.87      361.45    255.11 o 
 -14  10   7      933.76      808.02    209.19 o 
 -13  10   7      446.72      527.41    211.61 o 
 -12  10   7     1503.57     1309.32    308.37 o 
 -11  10   7      851.53      959.03    190.52 o 
 -10  10   7     4246.32     4119.33    192.42 o 
  -9  10   7      894.36      626.77    129.62 o 
  -8  10   7     1253.27     1211.37     66.93 o 
  -7  10   7     3420.85     3371.20    133.22 o 
  -6  10   7       23.58       68.55     95.06 o 
  -5  10   7     7831.23     7590.89    184.33 o 
  -4  10   7      121.72      228.58     55.68 o 
  -3  10   7        8.40       11.10     61.33 o 
  -2  10   7    11192.89    11735.24    208.90 o 
  -1  10   7      158.12      214.49     81.33 o 
   0  10   7     4289.89     4400.77    151.31 o 
   1  10   7     3508.64     3319.07    127.58 o 
   2  10   7     2653.52     2624.84    100.27 o 
   3  10   7     3456.18     3282.12    116.39 o 
   4  10   7       33.68       20.72     54.66 o 
   5  10   7     1626.11     1811.49     87.15 o 
   6  10   7     2985.02     3208.05    161.61 o 
   7  10   7     1216.43     1251.18     98.49 o 
   8  10   7     1355.78     1378.75    127.16 o 
   9  10   7      135.68      147.43     91.28 o 
  10  10   7     1983.21     2063.34    168.01 o 
  11  10   7      589.46      504.46    135.94 o 
 -13  11   7       74.89       -7.47    267.49 o 
 -12  11   7       12.39       91.83    320.59 o 
 -11  11   7      402.81      591.81    204.70 o 
 -10  11   7      103.38       35.97    142.16 o 
  -9  11   7       32.58       42.69     33.53 o 
  -8  11   7     1014.22     1219.01    334.89 o 
  -7  11   7       62.74       97.72    122.75 o 
  -6  11   7      794.28      969.19    124.57 o 
  -5  11   7       30.55      -29.63     78.00 o 
  -4  11   7      142.86      107.27     40.60 o 
  -3  11   7      769.21      737.59     67.13 o 
  -2  11   7       32.41       15.53     57.40 o 
  -1  11   7     1109.63     1201.58     63.78 o 
   0  11   7       96.59      153.84     68.28 o 
   1  11   7      839.33      738.64     70.65 o 
   2  11   7       17.76       53.51     59.04 o 
   3  11   7       47.60       89.57     66.63 o 
   4  11   7     1100.62     1004.50     85.90 o 
   5  11   7      262.88      261.51     63.23 o 
   6  11   7      449.11      368.91     86.12 o 
   7  11   7      263.15      321.88     84.93 o 
   8  11   7       20.54       20.58     64.34 o 
   9  11   7      283.16      330.54    104.52 o 
  10  11   7       97.53      156.13    120.05 o 
 -12  12   7      504.53      860.57    193.56 o 
 -11  12   7      120.67       48.51    429.16 o 
 -10  12   7      409.79      125.38    212.50 o 
  -9  12   7       95.13       69.06    134.91 o 
  -8  12   7       21.09      -70.34    156.78 o 
  -7  12   7     1143.49     1110.63    126.46 o 
  -6  12   7        2.48     -110.79    110.79 o 
  -5  12   7      394.22      330.51     89.33 o 
  -4  12   7      209.26      251.44    110.83 o 
  -3  12   7        0.21        7.11     50.04 o 
  -2  12   7      591.21      490.98     75.37 o 
  -1  12   7      112.68      105.65     53.69 o 
   0  12   7      130.43      188.33     74.03 o 
   1  12   7      700.37      702.45     81.00 o 
   2  12   7      575.93      540.50     58.63 o 
   3  12   7       77.44      136.08     54.72 o 
   4  12   7        0.22       76.77     60.17 o 
   5  12   7       19.77       -9.33     64.81 o 
   6  12   7      442.43      408.57     61.19 o 
   7  12   7      342.15      269.22     92.50 o 
   8  12   7       33.81      -49.14    133.40 o 
   9  12   7        0.68      -29.67    199.39 o 
 -11  13   7     1850.12     2152.48    414.69 o 
 -10  13   7      296.08      673.39    182.19 o 
  -9  13   7      634.93      434.63    142.06 o 
  -8  13   7      751.23      753.66    137.84 o 
  -7  13   7      246.25      256.85    129.62 o 
  -6  13   7     5395.51     5945.08    218.43 o 
  -5  13   7       43.29       -0.55     75.31 o 
  -4  13   7      342.97      171.64     78.06 o 
  -3  13   7     2611.30     2930.05    223.81 o 
  -2  13   7       76.64      194.55     94.34 o 
  -1  13   7     2689.45     2179.71    219.71 o 
   0  13   7       75.83      166.01     61.08 o 
   1  13   7      165.24       64.57     72.89 o 
   2  13   7     5474.08     5588.15    222.83 o 
   3  13   7     1096.49      894.24    101.51 o 
   4  13   7      827.01      796.35     80.69 o 
   5  13   7      534.84      444.31     99.04 o 
   6  13   7     1214.40     1000.74    121.02 o 
   7  13   7      942.82      829.32    143.38 o 
   8  13   7      226.42      154.07    190.68 o 
 -10  14   7     1835.35     1934.68    246.10 o 
  -9  14   7      265.56      490.22    290.47 o 
  -8  14   7       50.73      -57.44    134.14 o 
  -7  14   7     1755.85     2373.44    271.37 o 
  -6  14   7       20.96      -62.39     94.31 o 
  -5  14   7     1757.61     1712.57    163.17 o 
  -4  14   7      303.66      231.32     97.74 o 
  -3  14   7        0.49     -140.25    140.25 o 
  -2  14   7     4023.07     3677.11    166.19 o 
  -1  14   7       44.68      -24.66     67.15 o 
   0  14   7      882.77      631.91    115.30 o 
   1  14   7      969.23     1173.60    192.33 o 
   2  14   7      192.65      126.94    119.25 o 
   3  14   7     1633.20     1398.82    185.78 o 
   4  14   7        0.77       35.66     93.40 o 
   5  14   7      612.85      511.76    126.03 o 
   6  14   7      881.98      631.95    187.05 o 
   7  14   7      874.05     1121.40    185.92 o 
  -8  15   7        0.09      103.00    146.66 o 
  -7  15   7      107.00       32.64    138.36 o 
  -6  15   7      436.59      286.23    144.53 o 
  -5  15   7       27.45       59.24     99.46 o 
  -4  15   7        1.60       66.72    119.91 o 
  -3  15   7      108.93       87.74    116.29 o 
  -2  15   7        2.36       15.20     90.71 o 
  -1  15   7      156.92      -50.53    240.40 o 
   0  15   7        1.25       -4.90    133.93 o 
   1  15   7        1.26        9.41    133.06 o 
   2  15   7      207.49       96.79    182.09 o 
   3  15   7      201.60      -61.15    382.01 o 
   4  15   7        3.92      -95.55    135.40 o 
   5  15   7       49.28       -9.56    105.38 o 
  -5  16   7      155.31      172.70    159.99 o 
  -4  16   7      190.36      268.59    232.51 o 
  -3  16   7      158.97       95.28    201.98 o 
  -2  16   7      290.56      238.97    329.95 o 
  -1  16   7       24.97      -49.04    157.62 o 
   0  16   7      554.87      176.25    194.23 o 
   1  16   7       86.73       -0.72    190.14 o 
   2  16   7      127.09      -26.79    152.10 o 
 -16   0   8      315.63      -51.66    241.15 o 
 -15   0   8     3523.88     3299.61    297.42 o 
 -14   0   8     1598.66     1253.54    268.28 o 
 -13   0   8     2609.94     2455.62    582.00 o 
 -12   0   8    13516.44    14243.36    515.48 o 
 -11   0   8      256.68       72.60    210.03 o 
 -10   0   8     8006.52     8004.72    489.07 o 
  -9   0   8     9419.84     9092.69    479.00 o 
  -8   0   8    22471.39    21600.00    620.38 o 
  -7   0   8     8674.41     8976.16    489.47 o 
  -6   0   8      157.29       60.92    132.81 o 
  -5   0   8    10825.40    10241.29    295.23 o 
  -4   0   8     3639.54     4160.46    405.42 o 
  -3   0   8    28118.87    27681.14    825.57 o 
  -2   0   8       45.75      -27.24    128.55 o 
  -1   0   8      102.40      265.26    104.03 o 
   0   0   8    75842.85    73514.55   2409.92 o 
   1   0   8      368.06      501.28    176.17 o 
   2   0   8     5501.79     5714.02    354.16 o 
   3   0   8    12702.00    12405.93    256.42 o 
   4   0   8     5844.56     5839.01    274.91 o 
   5   0   8    18263.60    17833.79    385.65 o 
   6   0   8     1229.03     1246.35    119.57 o 
   7   0   8      705.97      755.37    156.18 o 
   8   0   8    12758.48    13192.60    320.23 o 
   9   0   8     2250.69     2098.08    192.15 o 
  10   0   8     2380.82     2865.45    177.78 o 
  11   0   8     1280.98     1370.91    149.87 o 
  12   0   8     1962.40     2188.31    166.57 o 
  13   0   8     1624.67     1840.13    386.48 o 
  14   0   8      604.02      543.99    241.10 o 
 -16   1   8     2391.77     3007.65    377.97 o 
 -15   1   8      173.50      220.50    147.19 o 
 -14   1   8     1176.54     1250.25    273.33 o 
 -13   1   8     3487.25     3590.06    197.96 o 
 -12   1   8     3107.37     3074.02    181.38 o 
 -11   1   8     1253.97     1428.79    158.94 o 
 -10   1   8     1325.64     1212.92    150.06 o 
  -9   1   8     6673.51     6311.06    224.49 o 
  -8   1   8     5246.29     5530.50    198.47 o 
  -7   1   8    10867.52    10884.79    273.60 o 
  -6   1   8      422.10      473.81     97.38 o 
  -5   1   8     4301.70     4423.04    205.92 o 
  -4   1   8    21032.38    21269.16    401.19 o 
  -3   1   8      215.56      195.68    125.08 o 
  -2   1   8      892.23      867.61    117.73 o 
  -1   1   8    48377.73    48952.54    708.97 o 
   0   1   8     2712.50     2698.00    112.51 o 
   1   1   8    26655.24    26357.35    604.45 o 
   2   1   8      358.76      501.59    120.47 o 
   3   1   8       17.65        5.90     45.03 o 
   4   1   8    18488.44    18598.61    203.33 o 
   5   1   8      813.07      831.32    116.04 o 
   6   1   8     7364.21     7448.09    177.64 o 
   7   1   8     1121.60      925.65     97.00 o 
   8   1   8      896.36      718.13    130.06 o 
   9   1   8     4810.12     4728.73    214.60 o 
  10   1   8      350.72      405.22     92.50 o 
  11   1   8       98.87      146.85    122.12 o 
  12   1   8     1084.93     1209.56    121.49 o 
  13   1   8      911.34     1141.24    127.38 o 
  14   1   8      265.35      279.96    116.16 o 
 -17   2   8      166.76      276.27    261.74 o 
 -16   2   8      194.05      366.54    188.80 o 
 -15   2   8      268.83      189.33    157.62 o 
 -14   2   8       46.58       -1.77    132.15 o 
 -13   2   8      752.92      640.51    131.27 o 
 -12   2   8        1.87       56.36    106.37 o 
 -11   2   8      307.04      348.29    125.81 o 
 -10   2   8      754.66      814.57    177.20 o 
  -9   2   8      412.36      173.98    109.03 o 
  -8   2   8       48.19       69.09    104.72 o 
  -7   2   8     2973.38     3231.99    165.74 o 
  -6   2   8      477.34      553.37     88.97 o 
  -5   2   8      649.79      568.72    101.72 o 
  -4   2   8      365.79      523.49     93.36 o 
  -3   2   8      751.72      675.07     67.80 o 
  -2   2   8     9410.87     9447.54    200.60 o 
  -1   2   8     7640.78     7588.28     85.12 o 
   0   2   8     1443.35     1496.26    155.42 o 
   1   2   8      996.35      975.39    102.29 o 
   2   2   8      160.20       57.65     92.04 o 
   3   2   8      165.05      294.62     93.07 o 
   4   2   8      483.45      464.28     85.14 o 
   5   2   8       11.31       74.04     89.17 o 
   6   2   8       49.02      -26.01     95.67 o 
   7   2   8      181.37      207.37    109.55 o 
   8   2   8      648.61      712.64     95.31 o 
   9   2   8      358.96      389.93    121.91 o 
  10   2   8      725.52      770.24    137.72 o 
  11   2   8        0.72       -7.25     89.48 o 
  12   2   8      234.68      343.56    106.98 o 
  13   2   8       17.07       55.46     98.46 o 
  14   2   8       12.43       34.58    112.45 o 
 -17   3   8      177.91      241.13    190.36 o 
 -16   3   8     1455.24     1551.72    263.59 o 
 -15   3   8      141.34       14.09    160.74 o 
 -14   3   8     3261.04     3423.45    335.05 o 
 -13   3   8     1176.60     1137.99    143.72 o 
 -12   3   8      677.08      604.14    122.21 o 
 -11   3   8     5444.87     5518.61    280.30 o 
 -10   3   8      364.98      323.12    145.69 o 
  -9   3   8     5140.71     4992.06    325.15 o 
  -8   3   8     7190.25     7037.10    261.69 o 
  -7   3   8      799.40      976.98    107.51 o 
  -6   3   8     5936.92     5898.64    165.18 o 
  -5   3   8     2290.16     2580.22    123.53 o 
  -4   3   8    20602.45    21023.23    313.69 o 
  -3   3   8      666.43      658.48    153.24 o 
  -2   3   8      163.96      162.50     44.32 o 
  -1   3   8    22648.02    22865.39    289.12 o 
   0   3   8     1553.86     1632.61    105.98 o 
   1   3   8    14585.62    14580.24    415.60 o 
   2   3   8     3321.33     3238.28    180.78 o 
   3   3   8     3773.21     3779.07    136.43 o 
   4   3   8    14606.66    14212.84    255.67 o 
   5   3   8     2081.64     2174.13    143.47 o 
   6   3   8     5307.47     5163.80    198.48 o 
   7   3   8      589.97      619.79     98.59 o 
   8   3   8      960.07      961.53     96.54 o 
   9   3   8     3334.41     3477.64    177.95 o 
  10   3   8      523.97      496.87    135.23 o 
  11   3   8     1373.23     1621.70    175.19 o 
  12   3   8      501.76      555.27    123.51 o 
  13   3   8      882.11      836.83    131.90 o 
  14   3   8      708.93      360.48    128.34 o 
 -17   4   8     2533.57     2680.27    609.84 o 
 -16   4   8      304.35      171.35    230.18 o 
 -15   4   8     2327.16     2534.17    235.50 o 
 -14   4   8      972.38     1210.55    167.99 o 
 -13   4   8     4279.94     3991.51    214.81 o 
 -12   4   8     8969.32     8773.30    294.27 o 
 -11   4   8     1320.28     1455.82    225.54 o 
 -10   4   8     7302.12     7495.39    333.75 o 
  -9   4   8     6810.35     6869.42    300.42 o 
  -8   4   8    10676.09    10687.98    416.29 o 
  -7   4   8     7879.29     8181.07    188.91 o 
  -6   4   8       62.60      205.00     74.87 o 
  -5   4   8    21078.85    21211.92    466.05 o 
  -4   4   8     1185.06     1316.96     84.56 o 
  -3   4   8    26759.93    26966.73    413.82 o 
  -2   4   8     2211.64     2422.57    101.42 o 
  -1   4   8      148.07      120.77     81.15 o 
   0   4   8    24694.96    24310.81    273.80 o 
   1   4   8      521.97      360.29    139.23 o 
   2   4   8     6208.73     6317.74    218.85 o 
   3   4   8     7878.46     8203.33    146.12 o 
   4   4   8     4533.17     4550.27    160.12 o 
   5   4   8    20124.95    20588.88    490.75 o 
   6   4   8      121.08       42.78     99.19 o 
   7   4   8     1674.56     1680.33    125.88 o 
   8   4   8     4761.81     4704.36    160.72 o 
   9   4   8      167.16      181.02    115.89 o 
  10   4   8     5189.81     5118.49    236.49 o 
  11   4   8      126.16       81.30     91.64 o 
  12   4   8     1938.22     1756.96    169.26 o 
  13   4   8     1561.24     1822.46    184.21 o 
 -17   5   8       31.94       28.64    443.66 o 
 -16   5   8     1254.74     1169.42    171.60 o 
 -15   5   8       67.59      143.28    126.82 o 
 -14   5   8      240.99       90.66    108.07 o 
 -13   5   8     3417.27     3493.61    223.72 o 
 -12   5   8     2849.38     3054.19    145.68 o 
 -11   5   8     1380.33     1543.26    138.45 o 
 -10   5   8       84.96      194.58     93.64 o 
  -9   5   8     1980.99     2122.77    129.37 o 
  -8   5   8     2208.47     2411.11    143.34 o 
  -7   5   8     4304.89     4433.05    150.06 o 
  -6   5   8      202.31      111.82     95.51 o 
  -5   5   8     4011.81     4439.92    186.39 o 
  -4   5   8    19642.62    19254.02    305.16 o 
  -3   5   8      482.71      514.53     68.79 o 
  -2   5   8      570.68      583.25     71.38 o 
  -1   5   8     5380.01     5329.14     94.97 o 
   0   5   8      724.46      812.66     77.81 o 
   1   5   8    15352.40    15435.93    224.46 o 
   2   5   8      480.45      526.52     53.42 o 
   3   5   8       66.50        2.07     44.48 o 
   4   5   8     6566.02     6665.43    151.68 o 
   5   5   8     1325.17     1265.60    130.90 o 
   6   5   8       69.35      112.79    130.29 o 
   7   5   8     2082.83     1994.89    142.23 o 
   8   5   8      830.75      895.04    104.30 o 
   9   5   8     1499.47     1862.43    299.35 o 
  10   5   8      270.39      273.90    100.81 o 
  11   5   8       15.12      -97.15     97.15 o 
  12   5   8     1294.84     1207.52    135.60 o 
  13   5   8      773.85      806.47    171.56 o 
 -16   6   8      410.36      884.84    316.53 o 
 -15   6   8      838.03      711.20    142.64 o 
 -14   6   8       70.04      207.84     99.62 o 
 -13   6   8      316.66      359.91    105.98 o 
 -12   6   8        0.82     -121.20    121.20 o 
 -11   6   8      155.78      242.84     96.67 o 
 -10   6   8     3412.54     3516.63    155.27 o 
  -9   6   8      564.28      738.07    122.82 o 
  -8   6   8      530.55      570.42    109.52 o 
  -7   6   8     2141.47     2069.19    167.88 o 
  -6   6   8      620.54      783.05    115.08 o 
  -5   6   8       59.46       25.80     89.71 o 
  -4   6   8       65.64       77.71     62.47 o 
  -3   6   8       55.17      187.99     59.32 o 
  -2   6   8     6338.09     6431.44    127.99 o 
  -1   6   8     1904.69     1811.62     72.44 o 
   0   6   8     2511.74     2688.10    120.99 o 
   1   6   8     3501.65     3186.08     86.58 o 
   2   6   8     1496.44     1628.33    124.77 o 
   3   6   8      456.88      500.93     69.52 o 
   4   6   8      455.04      454.34     71.72 o 
   5   6   8      411.89      415.86     90.06 o 
   6   6   8     1557.06     1647.45    132.15 o 
   7   6   8      593.99      611.73    126.27 o 
   8   6   8      588.25      578.44     95.03 o 
   9   6   8      372.53      426.00     94.09 o 
  10   6   8      465.92      532.23    116.48 o 
  11   6   8       37.73      -54.95     93.83 o 
  12   6   8      143.76      -44.76    116.81 o 
  13   6   8       23.59       79.07    108.28 o 
 -16   7   8      943.89     1064.29    146.68 o 
 -15   7   8      254.08      213.40    116.90 o 
 -14   7   8     2969.89     2979.14    277.79 o 
 -13   7   8      328.96      304.45     92.03 o 
 -12   7   8      342.77      454.25    109.45 o 
 -11   7   8     6495.01     6727.41    208.09 o 
 -10   7   8       98.50       67.47     72.11 o 
  -9   7   8     5528.64     5642.19    152.56 o 
  -8   7   8     2371.88     2431.02    166.30 o 
  -7   7   8        7.93      154.87     93.85 o 
  -6   7   8     8663.87     8667.39    228.22 o 
  -5   7   8     1628.88     1701.78    102.39 o 
  -4   7   8     2817.54     2800.40    107.02 o 
  -3   7   8     6770.60     6953.17    142.25 o 
  -2   7   8     2326.59     2421.62    101.93 o 
  -1   7   8    11422.81    11127.22    205.60 o 
   0   7   8      199.27      224.75     97.80 o 
   1   7   8     2872.88     2758.96    112.42 o 
   2   7   8     2699.21     2752.96     96.40 o 
   3   7   8     9820.74     9982.48    181.52 o 
   4   7   8     2561.43     2527.23    160.59 o 
   5   7   8       44.21        8.67     62.39 o 
   6   7   8     5212.95     5507.27    138.14 o 
   7   7   8      721.70      841.55    161.16 o 
   8   7   8      668.04      535.01    132.69 o 
   9   7   8      923.83     1106.32    128.86 o 
  10   7   8       16.48      129.42     96.96 o 
  11   7   8     2651.57     2426.81    192.34 o 
  12   7   8      112.57      209.50    113.46 o 
 -15   8   8     2252.13     2231.01    178.37 o 
 -14   8   8      224.98      229.97    138.99 o 
 -13   8   8     1697.75     1781.35    145.60 o 
 -12   8   8     3215.58     3389.38    238.09 o 
 -11   8   8       52.23       75.74     73.75 o 
 -10   8   8     9118.28     9497.99    212.71 o 
  -9   8   8     1199.39     1173.16    119.41 o 
  -8   8   8     2243.20     2235.91    143.99 o 
  -7   8   8     8450.05     8138.70    210.29 o 
  -6   8   8       13.82       28.19     61.72 o 
  -5   8   8    11426.04    11464.71    305.85 o 
  -4   8   8      703.39      673.82    110.28 o 
  -3   8   8     5847.59     5599.61    143.16 o 
  -2   8   8     8223.68     7939.82    158.27 o 
  -1   8   8      377.52      605.36    127.00 o 
   0   8   8     9613.57     9847.55    196.87 o 
   1   8   8      560.04      640.00     85.98 o 
   2   8   8     5506.11     5698.84    136.32 o 
   3   8   8     4286.71     4226.39    155.15 o 
   4   8   8     1341.31     1420.62     75.60 o 
   5   8   8     6778.77     7074.93    143.27 o 
   6   8   8      508.16      500.35     78.09 o 
   7   8   8     3695.20     3754.07    165.30 o 
   8   8   8     1238.99     1242.66    131.23 o 
   9   8   8      427.24      279.92    105.80 o 
  10   8   8     2641.15     2027.96    193.25 o 
  11   8   8       83.97      154.99    113.46 o 
  12   8   8     1276.68     1231.78    215.49 o 
 -15   9   8        3.13      230.22    181.93 o 
 -14   9   8      333.62      283.44    137.56 o 
 -13   9   8      479.42      381.96    130.37 o 
 -12   9   8      344.22      337.32    101.46 o 
 -11   9   8      754.94      706.70     82.55 o 
 -10   9   8       91.45       54.21     87.09 o 
  -9   9   8     1067.47     1108.25    134.19 o 
  -8   9   8     1425.14     1812.64    173.72 o 
  -7   9   8     1387.03     1281.27     79.49 o 
  -6   9   8     1347.63     1352.82     71.42 o 
  -5   9   8      232.78      246.73     80.79 o 
  -4   9   8     3075.79     3066.93    159.32 o 
  -3   9   8       55.90       26.31     61.69 o 
  -2   9   8      133.26      184.81     68.55 o 
  -1   9   8     1708.76     1809.96    209.08 o 
   0   9   8        2.46      108.19     86.94 o 
   1   9   8     2893.96     2891.21    189.39 o 
   2   9   8        9.26      -53.97     83.92 o 
   3   9   8        8.66       55.34     80.68 o 
   4   9   8     1371.74     1359.72     79.96 o 
   5   9   8        6.24      -66.20     66.20 o 
   6   9   8      663.34      709.28     95.25 o 
   7   9   8        4.90       30.04     81.07 o 
   8   9   8      369.43      579.22     95.03 o 
   9   9   8      351.16      499.48    140.17 o 
  10   9   8       20.16      -11.04    111.86 o 
  11   9   8      239.47      339.03    129.37 o 
 -14  10   8       41.05      132.59    207.25 o 
 -13  10   8       33.33      181.12    169.61 o 
 -12  10   8      165.59      156.92    159.30 o 
 -11  10   8       25.24      162.00    122.16 o 
 -10  10   8      855.01      806.32    157.33 o 
  -9  10   8      430.76      408.78    121.95 o 
  -8  10   8     1201.73     1345.71    136.81 o 
  -7  10   8     3652.58     3471.83    119.61 o 
  -6  10   8       98.82      162.57     63.89 o 
  -5  10   8     1186.19     1094.79     54.48 o 
  -4  10   8      676.05      661.72     61.04 o 
  -3  10   8        4.05        8.44     58.07 o 
  -2  10   8     1699.54     1653.84     83.02 o 
  -1  10   8      722.81      667.32     90.55 o 
   0  10   8       20.86       48.24    138.58 o 
   1  10   8     2014.34     2124.23    149.52 o 
   2  10   8     1358.15     1344.64     83.78 o 
   3  10   8      441.24      410.82     80.47 o 
   4  10   8      533.81      527.85     68.38 o 
   5  10   8      588.25      634.55     86.24 o 
   6  10   8      376.82      319.21     93.86 o 
   7  10   8      837.51      849.91     96.99 o 
   8  10   8       55.89      160.13     90.77 o 
   9  10   8      133.54      139.78    104.26 o 
  10  10   8      510.27      294.59    144.63 o 
  11  10   8        0.09      701.12    494.21 o 
 -13  11   8      255.72     -189.39    235.14 o 
 -12  11   8       32.68      -59.34    301.71 o 
 -11  11   8     3667.16     3175.60    491.81 o 
 -10  11   8        6.25      -51.89    127.68 o 
  -9  11   8     3134.22     2757.76    127.42 o 
  -8  11   8      441.33      396.49     65.98 o 
  -7  11   8       10.00      -15.02     40.89 o 
  -6  11   8     8448.69     7854.36    200.72 o 
  -5  11   8      619.73      699.59     63.96 o 
  -4  11   8     2072.28     2160.60     90.09 o 
  -3  11   8     1968.58     2009.31     78.64 o 
  -2  11   8     3667.79     3649.23    110.79 o 
  -1  11   8     3097.01     3186.31    101.07 o 
   0  11   8        7.58       53.73     70.90 o 
   1  11   8     2802.75     3044.70    103.61 o 
   2  11   8     3540.48     3636.21    120.62 o 
   3  11   8     4565.25     4533.48    113.59 o 
   4  11   8     1377.96     1446.04    120.80 o 
   5  11   8      118.75      241.13     76.50 o 
   6  11   8     3709.68     3902.74    192.26 o 
   7  11   8      165.53      139.01     67.73 o 
   8  11   8      412.81      354.52     84.96 o 
   9  11   8      951.09      589.79    124.90 o 
  10  11   8       75.50      183.61    114.02 o 
 -12  12   8      646.36      961.39    227.60 o 
 -11  12   8        1.27       78.06    239.34 o 
 -10  12   8     2553.87     2159.98    203.44 o 
  -9  12   8      213.08      142.85    145.70 o 
  -8  12   8      311.87      231.75    136.54 o 
  -7  12   8     3142.39     3294.18    183.59 o 
  -6  12   8      190.50       74.02    112.05 o 
  -5  12   8     2759.44     2704.78    174.18 o 
  -4  12   8      258.36      188.55     47.34 o 
  -3  12   8     1705.00     1621.96    161.21 o 
  -2  12   8     3011.07     2758.18    250.11 o 
  -1  12   8     1117.54      912.61    102.49 o 
   0  12   8     1180.41     1373.62    157.92 o 
   1  12   8     1063.88      977.99    101.81 o 
   2  12   8     3606.90     3829.73    123.42 o 
   3  12   8     1422.37     1406.52    115.63 o 
   4  12   8      546.53      387.84     69.27 o 
   5  12   8     1627.13     1764.41     96.31 o 
   6  12   8      366.71      491.37     82.58 o 
   7  12   8     1675.47     1437.48    157.17 o 
   8  12   8      403.78      388.46    103.89 o 
   9  12   8        3.79      -17.23    192.90 o 
 -11  13   8      199.00      128.05    257.87 o 
 -10  13   8        0.39      272.22    279.40 o 
  -9  13   8       31.78      154.21    118.01 o 
  -8  13   8      113.22       21.63    115.71 o 
  -7  13   8        4.36       35.08    102.93 o 
  -6  13   8      329.86      264.32    110.12 o 
  -5  13   8       42.57      222.42     84.64 o 
  -4  13   8      327.60      184.00    115.38 o 
  -3  13   8      309.82      231.82    103.55 o 
  -2  13   8      336.19      255.02     93.43 o 
  -1  13   8      152.53      206.13     59.07 o 
   0  13   8        1.47        9.01     60.02 o 
   1  13   8        1.71       19.05     69.82 o 
   2  13   8      924.49      963.10    104.49 o 
   3  13   8      884.80      779.36     66.81 o 
   4  13   8       49.71      103.34     59.61 o 
   5  13   8       73.47      297.97    126.36 o 
   6  13   8      461.90      278.66    126.66 o 
   7  13   8        7.66      102.07    158.38 o 
  -9  14   8       76.62      290.37    180.61 o 
  -8  14   8      270.70      191.33    130.36 o 
  -7  14   8      311.69      345.58    124.39 o 
  -6  14   8        1.91       28.47    122.26 o 
  -5  14   8      405.21      138.02    128.32 o 
  -4  14   8      156.60      249.97    134.54 o 
  -3  14   8      172.34      101.32    100.11 o 
  -2  14   8      541.76      408.99    154.36 o 
  -1  14   8      111.53      102.10     94.91 o 
   0  14   8      463.90      246.94    110.42 o 
   1  14   8      308.66      172.99     61.47 o 
   2  14   8      530.65      260.46    103.96 o 
   3  14   8      271.88       47.80    167.00 o 
   4  14   8      114.98      295.76    101.02 o 
   5  14   8      262.66       82.01    103.06 o 
   6  14   8       54.31       -3.95    370.74 o 
  -7  15   8      191.46      337.03    137.51 o 
  -6  15   8     1474.65     1236.06    239.72 o 
  -5  15   8       32.30      103.15    106.16 o 
  -4  15   8      525.12      344.96    166.69 o 
  -3  15   8     1089.96      648.68    240.90 o 
  -2  15   8      750.56      567.41    105.11 o 
  -1  15   8     1305.72      399.59    564.24 o 
   0  15   8       15.30      -35.89    134.58 o 
   1  15   8      794.57      228.18    188.11 o 
   2  15   8      732.68      550.76    514.90 o 
   3  15   8      646.48      498.25    260.93 o 
   4  15   8      770.04      181.49    186.33 o 
  -3  16   8      138.75       61.18    193.52 o 
  -2  16   8      961.37      620.02    444.37 o 
  -1  16   8      441.85      305.47    267.69 o 
   0  16   8      236.63      209.01    279.40 o 
 -17   1   9      870.66      844.14    386.85 o 
 -16   1   9     1877.22     2074.51    221.63 o 
 -15   1   9      347.40      285.61    147.20 o 
 -14   1   9     2564.53     2131.24    199.48 o 
 -13   1   9      799.88      688.69    139.17 o 
 -12   1   9     9262.97     9419.80    288.24 o 
 -11   1   9       21.37      118.39    125.75 o 
 -10   1   9      138.81      220.50    142.44 o 
  -9   1   9    13828.96    13352.77    370.93 o 
  -8   1   9     1097.39     1091.05    130.76 o 
  -7   1   9     7886.25     8172.82    253.76 o 
  -6   1   9      871.77      964.43    119.04 o 
  -5   1   9      838.02      798.03    108.52 o 
  -4   1   9    10998.90    11106.25    388.56 o 
  -3   1   9     1893.72     1985.39    177.38 o 
  -2   1   9     3268.56     3316.44     77.17 o 
  -1   1   9      245.53      203.99     76.76 o 
   0   1   9     3282.52     3403.06    173.93 o 
   1   1   9     7888.71     7938.66    360.51 o 
   2   1   9      607.71      622.70    205.01 o 
   3   1   9      997.15     1040.19    154.91 o 
   4   1   9     7954.37     8223.87    119.83 o 
   5   1   9     2948.41     3104.17    112.86 o 
   6   1   9     2937.19     3076.84    138.44 o 
   7   1   9      436.76      438.36     88.02 o 
   8   1   9     3253.97     3116.86    117.31 o 
   9   1   9     1569.75     1532.79     91.95 o 
  10   1   9      151.04      127.73    109.41 o 
  11   1   9     1255.04     1188.10     95.50 o 
  12   1   9      319.87      438.73     80.29 o 
  13   1   9     1438.86     1834.78    134.95 o 
 -17   2   9     2358.14     2354.40    240.07 o 
 -16   2   9     1563.89     1546.32    222.89 o 
 -15   2   9     2226.65     2267.00    199.83 o 
 -14   2   9      237.13      -12.27    127.56 o 
 -13   2   9     5240.44     5778.12    257.69 o 
 -12   2   9     1649.70     1681.52    192.33 o 
 -11   2   9     6140.36     6038.00    289.29 o 
 -10   2   9     4596.88     5116.32    431.33 o 
  -9   2   9     1223.21     1484.41    175.32 o 
  -8   2   9    29698.31    29447.16    666.56 o 
  -7   2   9      113.45      153.46    104.27 o 
  -6   2   9      315.75      223.66    103.87 o 
  -5   2   9    15987.78    16235.58    368.33 o 
  -4   2   9      160.04      253.61    115.93 o 
  -3   2   9    22183.59    22244.43    428.64 o 
  -2   2   9     1500.00     1545.44    147.50 o 
  -1   2   9     3798.51     3807.86     68.30 o 
   0   2   9    25855.77    25301.33    428.81 o 
   1   2   9      251.99      292.47     58.44 o 
   2   2   9     2688.28     2732.13    223.26 o 
   3   2   9     7834.67     7703.83    288.01 o 
   4   2   9     6430.32     6568.98    191.22 o 
   5   2   9    13690.18    13986.22    247.28 o 
   6   2   9     1117.69     1262.64     88.92 o 
   7   2   9     4193.46     4373.05    136.87 o 
   8   2   9     4067.02     4275.12    199.92 o 
   9   2   9     3118.55     2977.32    171.08 o 
  10   2   9     2232.84     2188.30    122.28 o 
  11   2   9       18.99       94.02    105.08 o 
  12   2   9     4463.71     4517.90    177.25 o 
  13   2   9      367.13      281.40    171.35 o 
 -17   3   9     1040.58      892.55    215.39 o 
 -16   3   9      895.91      875.14    161.88 o 
 -15   3   9      475.21      409.11    172.26 o 
 -14   3   9      890.06      964.59    178.55 o 
 -13   3   9     1662.74     1847.73    239.27 o 
 -12   3   9    10309.53     9917.23    312.41 o 
 -11   3   9        9.18     -110.35    110.35 o 
 -10   3   9       35.83       88.59    166.32 o 
  -9   3   9     7702.18     7441.44    318.27 o 
  -8   3   9     1187.86     1505.47    199.27 o 
  -7   3   9     3663.93     3970.05    167.28 o 
  -6   3   9     3452.49     3495.08    184.36 o 
  -5   3   9      336.71      486.88     89.45 o 
  -4   3   9    18078.52    17739.06    357.81 o 
  -3   3   9     3462.47     3631.49    138.40 o 
  -2   3   9      804.87      936.95     80.58 o 
  -1   3   9    10358.45    10249.52    155.21 o 
   0   3   9       64.55      105.94     74.02 o 
   1   3   9     7199.99     7092.90    417.42 o 
   2   3   9      426.00      468.90     66.01 o 
   3   3   9       17.71       58.84     21.23 o 
   4   3   9    10427.71    10574.44    422.46 o 
   5   3   9     5599.51     5650.55    158.96 o 
   6   3   9     1136.99     1366.73     93.29 o 
   7   3   9      929.26      719.54     84.29 o 
   8   3   9     2113.91     2143.47    109.34 o 
   9   3   9     1105.95     1340.58    139.86 o 
  10   3   9     1190.09     1432.68    117.49 o 
  11   3   9      180.41      279.70     93.35 o 
  12   3   9      626.97      449.77    111.11 o 
  13   3   9     2361.62     2454.70    172.45 o 
 -17   4   9      144.02      103.27    141.36 o 
 -16   4   9      251.76      215.71    141.74 o 
 -15   4   9      617.24      600.69    166.44 o 
 -14   4   9      102.90      115.35    125.57 o 
 -13   4   9        0.22        8.13    134.67 o 
 -12   4   9        7.61       82.23    145.23 o 
 -11   4   9      450.04      356.11    165.18 o 
 -10   4   9     1132.93      927.06    175.00 o 
  -9   4   9      522.95      625.74    107.85 o 
  -8   4   9     1297.27     1432.67    167.10 o 
  -7   4   9     2484.15     2560.71    136.21 o 
  -6   4   9     1243.81     1516.37    166.24 o 
  -5   4   9      178.39      289.49     82.62 o 
  -4   4   9       52.82      -68.86     68.86 o 
  -3   4   9       65.88       76.96     61.95 o 
  -2   4   9     3071.75     3214.34    203.65 o 
  -1   4   9     3330.54     3351.38     93.18 o 
   0   4   9      403.57      531.57     88.78 o 
   1   4   9     1447.57     1435.44     65.74 o 
   2   4   9     2643.68     2625.02    151.41 o 
   3   4   9       74.63       77.41     48.22 o 
   4   4   9       71.42      142.82     87.06 o 
   5   4   9      296.45      322.20     60.49 o 
   6   4   9      245.73      414.35    141.25 o 
   7   4   9     1042.09     1202.65    171.99 o 
   8   4   9      364.26      365.90     89.49 o 
   9   4   9       33.22      122.46    140.19 o 
  10   4   9      246.47      433.09    101.82 o 
  11   4   9       55.55       15.40    155.07 o 
  12   4   9       29.53       -2.32    112.62 o 
  13   4   9        3.90      147.59    173.80 o 
 -16   5   9     1453.64     1278.26    164.78 o 
 -15   5   9        0.62      -25.60    111.75 o 
 -14   5   9     3687.57     3729.26    304.48 o 
 -13   5   9      365.28      274.29    125.86 o 
 -12   5   9     3178.91     3366.08    160.49 o 
 -11   5   9     2709.10     3078.08    157.72 o 
 -10   5   9     1050.14     1126.55    121.18 o 
  -9   5   9     6853.83     7083.17    194.08 o 
  -8   5   9      195.63      264.07     94.89 o 
  -7   5   9     2056.72     2273.14    193.86 o 
  -6   5   9     3518.76     3437.72    197.04 o 
  -5   5   9     1599.88     1909.73    130.52 o 
  -4   5   9     7708.73     7677.99    377.29 o 
  -3   5   9      601.29      705.77     73.72 o 
  -2   5   9     6827.50     6701.49    132.89 o 
  -1   5   9     2885.72     2956.85     90.81 o 
   0   5   9      111.80      187.75     61.71 o 
   1   5   9     5505.91     5492.03    156.96 o 
   2   5   9      226.07      270.09    100.31 o 
   3   5   9     9006.66     8766.36    252.97 o 
   4   5   9     7591.98     7594.24    197.64 o 
   5   5   9      991.70     1033.01    145.78 o 
   6   5   9     7364.67     6884.69    211.16 o 
   7   5   9       34.79       97.79    114.52 o 
   8   5   9     1652.28     1719.72    153.70 o 
   9   5   9     2476.52     2696.88    138.96 o 
  10   5   9      242.03      244.67    102.59 o 
  11   5   9     3343.15     3425.58    347.74 o 
  12   5   9        3.19       93.67    129.87 o 
  13   5   9      512.77      318.71    151.52 o 
 -16   6   9      910.74     1159.71    162.11 o 
 -15   6   9     1594.34     1372.79    219.78 o 
 -14   6   9      176.18       82.08    107.50 o 
 -13   6   9     5010.80     4827.57    221.66 o 
 -12   6   9      868.13      905.57    125.30 o 
 -11   6   9     2127.35     2449.29    126.60 o 
 -10   6   9     5057.96     5491.71    195.49 o 
  -9   6   9       59.13      181.82     90.56 o 
  -8   6   9     8167.68     8175.85    254.02 o 
  -7   6   9     1520.16     1577.20    148.39 o 
  -6   6   9     2371.64     2633.53    166.23 o 
  -5   6   9     7894.07     8109.86    223.34 o 
  -4   6   9      304.78      365.39     77.11 o 
  -3   6   9    14629.30    14898.55    250.01 o 
  -2   6   9      185.42      191.24     61.43 o 
  -1   6   9      679.90      757.99     95.87 o 
   0   6   9     8692.10     9381.81    492.45 o 
   1   6   9       54.75      -21.35     81.36 o 
   2   6   9     7835.14     7741.72    155.38 o 
   3   6   9     2439.32     2484.44    130.32 o 
   4   6   9     2714.76     2825.51     90.73 o 
   5   6   9     7900.70     8136.91    190.26 o 
   6   6   9      118.37      162.62    105.60 o 
   7   6   9     4659.09     4439.86    179.78 o 
   8   6   9     1102.47     1067.83    161.41 o 
   9   6   9     1501.85     1652.10    123.16 o 
  10   6   9     1256.09     1226.24    122.50 o 
  11   6   9       78.82      -37.47    117.22 o 
  12   6   9     2118.83     2110.10    171.06 o 
 -16   7   9      620.15      604.21    154.17 o 
 -15   7   9      216.80      328.80    113.80 o 
 -14   7   9      120.27       95.61    139.61 o 
 -13   7   9      851.47      912.38    107.53 o 
 -12   7   9     3152.07     3628.71    171.89 o 
 -11   7   9       46.27      -80.14     80.14 o 
 -10   7   9       11.24       54.72     76.92 o 
  -9   7   9     1656.19     1727.91    125.09 o 
  -8   7   9      281.37      161.22    167.43 o 
  -7   7   9     1192.00     1163.74    138.81 o 
  -6   7   9      470.63      539.02    116.95 o 
  -5   7   9      565.27      607.53     98.89 o 
  -4   7   9     5985.28     5995.24    143.10 o 
  -3   7   9      703.81      747.94     93.62 o 
  -2   7   9       26.32       19.37     58.71 o 
  -1   7   9     1785.44     1875.03    104.06 o 
   0   7   9      141.36      240.53     70.46 o 
   1   7   9     3969.12     3984.37    142.85 o 
   2   7   9       71.16      135.74     60.18 o 
   3   7   9      882.68      891.97     91.48 o 
   4   7   9     2407.98     2762.29    194.93 o 
   5   7   9      565.91      673.20     70.23 o 
   6   7   9     1497.39     1640.39    101.36 o 
   7   7   9      300.89      369.65     72.19 o 
   8   7   9     1038.97     1064.89    152.95 o 
   9   7   9      952.70     1115.41    132.71 o 
  10   7   9      190.74      276.43    170.44 o 
  11   7   9      494.38      234.54    124.40 o 
  12   7   9      283.50      553.70    127.60 o 
 -15   8   9      595.22      703.77    136.67 o 
 -14   8   9      124.73      330.88    101.75 o 
 -13   8   9       53.61      131.43     85.90 o 
 -12   8   9      111.59      114.69     96.33 o 
 -11   8   9       19.59      184.26    110.98 o 
 -10   8   9     2346.70     2245.75    159.18 o 
  -9   8   9      439.44      397.37    126.04 o 
  -8   8   9       15.46      -99.85     99.85 o 
  -7   8   9     2270.99     2523.88    155.79 o 
  -6   8   9     1550.86     1632.18     95.46 o 
  -5   8   9       25.49      -39.98     59.96 o 
  -4   8   9      175.50      170.69     60.85 o 
  -3   8   9      719.86      661.00     80.02 o 
  -2   8   9     2503.01     2519.03    139.98 o 
  -1   8   9     2314.70     2414.13    114.19 o 
   0   8   9      346.10      402.18     82.78 o 
   1   8   9     1791.45     1900.90    119.15 o 
   2   8   9     3101.24     3097.63    102.84 o 
   3   8   9      238.65      221.35     85.07 o 
   4   8   9      265.87      197.30     62.78 o 
   5   8   9      354.56      462.58     67.81 o 
   6   8   9      650.07      616.44     79.46 o 
   7   8   9     3185.84     2849.44    133.67 o 
   8   8   9      798.67      742.06    102.30 o 
   9   8   9        4.07       -2.95     81.77 o 
  10   8   9      376.77      289.09    131.24 o 
  11   8   9      119.60      342.79    227.08 o 
 -14   9   9     2435.44     2294.74    238.10 o 
 -13   9   9        4.55       -8.77     80.38 o 
 -12   9   9      372.54      228.03    121.61 o 
 -11   9   9     3435.74     3471.04    174.46 o 
 -10   9   9     1328.87     1234.99    136.66 o 
  -9   9   9     3317.45     2884.20    182.93 o 
  -8   9   9      292.06      253.41     94.96 o 
  -7   9   9     1108.85     1223.48     79.98 o 
  -6   9   9     4384.83     4317.86    126.91 o 
  -5   9   9      936.63      916.54    105.35 o 
  -4   9   9     1576.78     1660.79     93.92 o 
  -3   9   9     2990.72     3100.59    131.73 o 
  -2   9   9     6463.87     6297.21    135.69 o 
  -1   9   9     1272.58     1127.61    102.71 o 
   0   9   9        5.19       99.19     96.01 o 
   1   9   9     4396.36     4395.56    126.19 o 
   2   9   9      547.83      511.91     65.82 o 
   3   9   9     5838.55     5783.31    133.52 o 
   4   9   9      724.48      795.60     84.05 o 
   5   9   9       37.67      -24.38     58.85 o 
   6   9   9     6054.94     5881.12    238.79 o 
   7   9   9       13.89       82.36     72.72 o 
   8   9   9     1947.33     2106.34    149.39 o 
   9   9   9      732.04      796.33    134.04 o 
  10   9   9       78.69      226.79    138.89 o 
  11   9   9     2229.25     2410.74    291.16 o 
 -14  10   9       20.58      192.12    185.53 o 
 -13  10   9     1368.23     1091.10    269.50 o 
 -12  10   9      642.91      533.90    136.75 o 
 -11  10   9      611.19      749.54    120.34 o 
 -10  10   9     3551.95     3577.72    171.57 o 
  -9  10   9      468.17      374.74     92.83 o 
  -8  10   9     1712.62     1549.42    137.83 o 
  -7  10   9     2193.36     2406.44    109.87 o 
  -6  10   9     2451.81     2596.66    117.19 o 
  -5  10   9     1992.62     2114.58    100.39 o 
  -4  10   9        0.00      -30.53     66.70 o 
  -3  10   9     2539.36     2327.97     84.72 o 
  -2  10   9     1739.59     1481.91    105.17 o 
  -1  10   9     2539.54     2514.21    127.99 o 
   0  10   9     2216.33     2237.97    150.42 o 
   1  10   9        2.11       55.70     58.84 o 
   2  10   9     3368.01     3608.70    148.98 o 
   3  10   9      782.87      892.14     96.80 o 
   4  10   9      173.62      163.74     82.20 o 
   5  10   9     2733.56     2810.90    100.70 o 
   6  10   9       41.32       -3.94     66.18 o 
   7  10   9     2965.78     2614.58    145.14 o 
   8  10   9      134.83      139.00     84.38 o 
   9  10   9       80.53       73.62    141.98 o 
  10  10   9     2125.54     2401.35    412.19 o 
 -13  11   9        1.89       62.51    278.74 o 
 -12  11   9      179.52      -92.83    238.25 o 
 -11  11   9      209.37       20.47    274.90 o 
 -10  11   9        3.16      169.93    252.10 o 
  -9  11   9      716.64      505.17    160.41 o 
  -8  11   9      108.91       66.86     51.99 o 
  -7  11   9      222.68      297.15     85.96 o 
  -6  11   9      190.21      135.65     45.19 o 
  -5  11   9      118.47      156.85     53.77 o 
  -4  11   9       77.28       93.76     54.39 o 
  -3  11   9      364.18      329.32     57.94 o 
  -2  11   9      258.32      177.08     77.04 o 
  -1  11   9      115.71      196.05     64.34 o 
   0  11   9      311.23      340.96     82.90 o 
   1  11   9      288.42      397.42     83.07 o 
   2  11   9        4.28      -31.49     89.25 o 
   3  11   9       90.22      145.87     60.87 o 
   4  11   9      611.23      580.55     71.55 o 
   5  11   9       58.67       99.48     74.67 o 
   6  11   9      320.08      235.28     82.88 o 
   7  11   9      108.65      110.77    102.02 o 
   8  11   9      318.11      263.50    104.56 o 
   9  11   9      123.60      143.65     92.55 o 
 -12  12   9       66.80       31.10    156.63 o 
 -11  12   9       50.00     -225.01    225.01 o 
 -10  12   9      717.93      986.38    184.08 o 
  -9  12   9      335.56      239.34    177.32 o 
  -8  12   9       26.96      113.36    131.87 o 
  -7  12   9     1040.52      956.24    135.28 o 
  -6  12   9      220.76      233.43    122.42 o 
  -5  12   9       94.36       76.46     71.94 o 
  -4  12   9        5.24      -23.43     59.32 o 
  -3  12   9      188.94       85.26     54.34 o 
  -2  12   9      198.04       76.49     67.21 o 
  -1  12   9      471.24      401.64     92.01 o 
   0  12   9      160.01      458.01     95.51 o 
   1  12   9       99.68      -84.73     84.73 o 
   2  12   9      300.29      271.57    106.07 o 
   3  12   9        1.54      -16.60     61.27 o 
   4  12   9       89.74      157.37     75.92 o 
   5  12   9       70.36       78.13     72.54 o 
   6  12   9        3.42       39.35     72.83 o 
   7  12   9      587.83      402.39    107.18 o 
   8  12   9        2.34       35.09    105.54 o 
 -10  13   9      331.53      352.62    177.84 o 
  -9  13   9     1207.69     1273.22    228.33 o 
  -8  13   9      290.33      262.79    146.88 o 
  -7  13   9      852.31      676.58    131.74 o 
  -6  13   9     2923.37     2881.18    259.22 o 
  -5  13   9      595.40      517.22    140.68 o 
  -4  13   9      595.81      487.45    123.88 o 
  -3  13   9      885.19      718.14    202.47 o 
  -2  13   9     1954.80     1837.12    215.17 o 
  -1  13   9      611.62      497.82     73.33 o 
   0  13   9       17.82       14.41     57.00 o 
   1  13   9     1332.75     1431.28    116.65 o 
   2  13   9      634.19      466.61     85.06 o 
   3  13   9     1740.74     1469.64    134.49 o 
   4  13   9      345.38      316.69     94.98 o 
   5  13   9       30.53       30.92     82.49 o 
   6  13   9     2207.27     1795.77    167.89 o 
  -9  14   9      116.98      -38.06    181.21 o 
  -8  14   9      419.69      413.39    129.42 o 
  -7  14   9      837.23      785.32    165.13 o 
  -6  14   9      736.82      730.86    190.51 o 
  -5  14   9      957.45      586.04    148.31 o 
  -4  14   9       72.59       16.70    122.73 o 
  -3  14   9     1195.23      952.37    348.95 o 
  -2  14   9      819.04      392.51    253.95 o 
  -1  14   9     1054.95      777.51    218.99 o 
   0  14   9      293.96      123.94     91.35 o 
   1  14   9      128.15      111.97     63.84 o 
   2  14   9     1693.32      678.87    301.32 o 
   3  14   9      197.84      675.85    183.23 o 
   4  14   9      294.75      264.16    208.62 o 
   5  14   9      673.25      485.86    146.34 o 
  -6  15   9      224.99      250.15    185.93 o 
  -5  15   9      233.44      422.09    384.63 o 
  -4  15   9       59.38        2.03    129.64 o 
  -3  15   9      395.36      479.63    179.48 o 
  -2  15   9      174.23      140.82    103.71 o 
  -1  15   9        2.37      202.73    144.88 o 
   0  15   9        0.26        1.91    154.68 o 
   1  15   9       50.56      -83.75    137.15 o 
   2  15   9        5.46      162.31    186.16 o 
 -17   0  10     1355.33     1265.24    280.73 o 
 -16   0  10     4623.91     5226.98    520.45 o 
 -15   0  10      992.95     1107.84    242.77 o 
 -14   0  10       47.22       90.65    229.25 o 
 -13   0  10     9437.82     9587.95    715.11 o 
 -12   0  10      619.44      605.70    214.30 o 
 -11   0  10     3528.05     3125.67    249.15 o 
 -10   0  10     3440.00     3712.03    271.97 o 
  -9   0  10     1032.44      949.64    200.29 o 
  -8   0  10    27845.41    28240.36    829.13 o 
  -7   0  10     2299.36     2155.58    261.57 o 
  -6   0  10      872.77     1226.45    180.00 o 
  -5   0  10     9204.11     9118.01    497.64 o 
  -4   0  10     2287.20     2179.06    254.07 o 
  -3   0  10    17111.98    17308.33   1046.14 o 
  -2   0  10      119.89      689.96    198.37 o 
  -1   0  10    15664.04    12698.97   1511.91 o 
   0   0  10    14193.91    14619.33    637.09 o 
   1   0  10    10097.51    10815.16    566.26 o 
   2   0  10     1091.13     1427.14    298.87 o 
   3   0  10     3547.10     3527.90    421.56 o 
   4   0  10    11040.07    11048.05    478.66 o 
   5   0  10     5394.21     5153.83    125.09 o 
   6   0  10     5051.73     4949.89    198.18 o 
   7   0  10     7789.54     7552.93    188.24 o 
   8   0  10     1714.97     1756.41    109.14 o 
   9   0  10     8412.95     9149.98    427.30 o 
  10   0  10      293.30      270.67    125.36 o 
  11   0  10        1.35       43.13    131.53 o 
  12   0  10     3198.17     3467.00    167.03 o 
  13   0  10        5.29     -221.31    250.68 o 
 -17   1  10     2172.19     2289.19    246.76 o 
 -16   1  10      588.21      418.64    165.10 o 
 -15   1  10      715.62      705.58    169.03 o 
 -14   1  10      395.66      485.86    154.86 o 
 -13   1  10     2730.37     2097.76    234.46 o 
 -12   1  10     5371.31     5252.03    234.91 o 
 -11   1  10      386.66      327.16    130.23 o 
 -10   1  10      775.83      774.20    146.04 o 
  -9   1  10     7809.66     7653.50    267.45 o 
  -8   1  10      581.15      864.01    143.87 o 
  -7   1  10     5278.68     5635.41    228.14 o 
  -6   1  10        9.18      -14.68    101.17 o 
  -5   1  10      763.46      779.16    134.12 o 
  -4   1  10    15604.52    16020.93    690.06 o 
  -3   1  10     3153.75     3110.72    198.35 o 
  -2   1  10     2547.36     2411.44    146.34 o 
  -1   1  10     7050.00     7198.65    103.95 o 
   0   1  10     4213.32     4719.99    414.20 o 
   1   1  10     4289.94     5184.06    493.13 o 
   2   1  10      406.73      419.95    223.46 o 
   3   1  10      854.31      860.68    222.04 o 
   4   1  10     5624.12     5580.83    298.59 o 
   5   1  10     5497.98     5685.87    321.60 o 
   6   1  10     1974.16     1910.25     85.77 o 
   7   1  10      198.24      272.11     47.67 o 
   8   1  10     5487.62     5385.67    196.74 o 
   9   1  10      258.10      346.64     67.77 o 
  10   1  10      888.06      870.29    131.09 o 
  11   1  10      318.26      471.43     68.64 o 
  12   1  10       18.12      -14.09     74.06 o 
  13   1  10     1465.95     1223.20    260.73 o 
 -17   2  10       33.40       -1.00    163.90 o 
 -16   2  10       70.88      -59.09    187.70 o 
 -15   2  10      457.97      309.40    155.14 o 
 -14   2  10       14.91      109.99    132.65 o 
 -13   2  10       36.33      -38.72    151.11 o 
 -12   2  10       18.12       -1.42    213.16 o 
 -11   2  10      421.25      271.23    111.67 o 
 -10   2  10      184.79      242.77    155.92 o 
  -9   2  10      306.80      320.83    120.58 o 
  -8   2  10       21.50     -110.50    131.43 o 
  -7   2  10     1099.61     1135.28    130.77 o 
  -6   2  10      231.17       50.63     98.79 o 
  -5   2  10       37.65        0.74    142.85 o 
  -4   2  10       10.61       20.48     75.38 o 
  -3   2  10      400.53      556.51     95.20 o 
  -2   2  10        7.46       47.97     58.01 o 
  -1   2  10       71.64      137.16     55.02 o 
   0   2  10      153.25      122.31     58.41 o 
   1   2  10      497.99      131.55    120.96 o 
   2   2  10      288.78      280.07    219.18 o 
   3   2  10        5.11      -34.51    131.76 o 
   4   2  10        8.86       65.52    144.96 o 
   5   2  10      257.78      198.16     87.60 o 
   6   2  10       10.12       27.33     62.65 o 
   7   2  10       22.95      -27.22     48.12 o 
   8   2  10       67.48       95.40     57.31 o 
   9   2  10       88.86       81.90     62.17 o 
  10   2  10      477.35      497.83    130.85 o 
  11   2  10      309.50      271.34     83.98 o 
  12   2  10       18.11       -0.38     69.43 o 
  13   2  10        0.93      188.34    273.11 o 
 -17   3  10      974.05     1221.18    234.16 o 
 -16   3  10      729.68      790.06    159.98 o 
 -15   3  10      400.95      373.58    152.89 o 
 -14   3  10     1978.49     2186.13    174.56 o 
 -13   3  10       91.49      244.27    161.19 o 
 -12   3  10     3585.32     3744.59    202.67 o 
 -11   3  10      355.50      388.69    111.16 o 
 -10   3  10     2453.59     2753.10    160.04 o 
  -9   3  10     6917.71     7103.17    274.21 o 
  -8   3  10       45.14      159.22    133.53 o 
  -7   3  10     7382.10     7665.16    238.51 o 
  -6   3  10     1686.32     1924.52    127.18 o 
  -5   3  10     2200.80     2525.11    172.56 o 
  -4   3  10     8123.77     8573.84    202.53 o 
  -3   3  10      147.78      228.85     79.52 o 
  -2   3  10    14189.96    13931.73    266.85 o 
  -1   3  10     2101.05     2386.20    166.64 o 
   0   3  10     2037.03     2210.78    114.76 o 
   1   3  10     3751.22     3870.62    143.71 o 
   2   3  10        1.15      384.97    209.39 o 
   3   3  10     6056.22     5288.94    544.07 o 
   4   3  10     2967.05     2975.62    410.58 o 
   5   3  10     3875.05     3978.37    214.62 o 
   6   3  10     3630.84     3854.01    190.14 o 
   7   3  10      496.82      345.09     69.23 o 
   8   3  10     3824.21     3568.83    133.20 o 
   9   3  10      718.08      754.14    130.72 o 
  10   3  10     2413.96     2371.09    130.03 o 
  11   3  10      558.29      582.62    132.74 o 
  12   3  10       82.53      262.03     97.88 o 
 -16   4  10     2412.11     2888.09    276.62 o 
 -15   4  10     1299.08     1270.05    218.32 o 
 -14   4  10       69.49     -127.62    127.62 o 
 -13   4  10     4603.31     5005.52    233.98 o 
 -12   4  10      276.31      233.95    146.28 o 
 -11   4  10     6349.49     6418.20    216.20 o 
 -10   4  10     1556.56     1918.96    138.16 o 
  -9   4  10      341.04      405.73    102.40 o 
  -8   4  10    13433.88    13888.72    311.13 o 
  -7   4  10       80.97       23.96    119.39 o 
  -6   4  10     3351.85     3400.33    187.71 o 
  -5   4  10    14326.05    14700.93    340.42 o 
  -4   4  10     2362.65     2517.64    229.44 o 
  -3   4  10    10132.58     9975.82    240.06 o 
  -2   4  10      902.69      914.63     62.46 o 
  -1   4  10     2421.96     2759.29    154.12 o 
   0   4  10     8999.16     9203.81    228.80 o 
   1   4  10     2929.03     3171.15    110.07 o 
   2   4  10     4206.12     4287.97    344.54 o 
   3   4  10     1363.18     1541.10    141.01 o 
   4   4  10     7728.59     7494.27    157.18 o 
   5   4  10     3354.64     3783.74    143.72 o 
   6   4  10     1617.08     1523.96     96.48 o 
   7   4  10     4748.44     4860.30    288.13 o 
   8   4  10      322.33      434.87     81.00 o 
   9   4  10     4967.15     5131.56    266.59 o 
  10   4  10      405.21      334.76    100.86 o 
  11   4  10       30.46       85.65     85.85 o 
  12   4  10     3048.53     2625.96    226.07 o 
 -16   5  10        7.61     -122.33    148.83 o 
 -15   5  10       91.53      -27.35    130.70 o 
 -14   5  10      816.96      807.14    125.56 o 
 -13   5  10      406.14      531.18    141.80 o 
 -12   5  10     4661.63     4739.72    284.84 o 
 -11   5  10      184.14      246.57    129.45 o 
 -10   5  10       35.54       36.89     89.56 o 
  -9   5  10     3479.76     3682.68    142.51 o 
  -8   5  10     1510.41     1752.36    154.44 o 
  -7   5  10     2072.26     2227.41    163.22 o 
  -6   5  10       12.09      -34.17     84.23 o 
  -5   5  10       12.42       83.86     90.92 o 
  -4   5  10     8199.96     8238.28    207.07 o 
  -3   5  10     2326.39     2225.10    105.45 o 
  -2   5  10       22.65      102.74     83.04 o 
  -1   5  10     2492.33     2838.53    227.02 o 
   0   5  10     1593.69     1560.61    153.68 o 
   1   5  10     2443.56     2307.33     75.60 o 
   2   5  10      387.88      398.54     75.86 o 
   3   5  10      490.28      428.02     72.33 o 
   4   5  10     1878.68     2014.08    157.32 o 
   5   5  10     1986.28     1873.08     98.32 o 
   6   5  10      254.89      282.64     80.53 o 
   7   5  10      753.63      575.01    130.64 o 
   8   5  10     2805.44     2748.32    145.29 o 
   9   5  10      110.20      307.46     86.12 o 
  10   5  10      533.55      645.65    113.99 o 
  11   5  10      332.61      194.03    120.48 o 
  12   5  10       29.16      -79.55    109.63 o 
 -16   6  10      103.22      231.41    124.25 o 
 -15   6  10     1221.02      984.30    143.80 o 
 -14   6  10      463.17      684.99    147.30 o 
 -13   6  10       40.93       97.16     98.29 o 
 -12   6  10       39.10       82.55    109.38 o 
 -11   6  10       84.43      132.91     93.11 o 
 -10   6  10     1680.72     1581.33    154.22 o 
  -9   6  10     2133.12     2149.62    220.56 o 
  -8   6  10      788.73      687.97    128.20 o 
  -7   6  10     1912.97     2119.12    305.22 o 
  -6   6  10     2527.23     2741.42    162.85 o 
  -5   6  10      275.68      382.21     78.87 o 
  -4   6  10       28.63       14.23     68.57 o 
  -3   6  10      343.26      469.21     88.83 o 
  -2   6  10     1039.56     1133.38     83.64 o 
  -1   6  10     1297.98     1423.70    128.80 o 
   0   6  10     1643.68     1647.25     96.46 o 
   1   6  10     1757.38     1904.61    101.61 o 
   2   6  10     2077.75     2082.18    199.14 o 
   3   6  10      124.16       77.76     60.20 o 
   4   6  10      282.33      227.77     79.97 o 
   5   6  10       33.18      127.47     49.73 o 
   6   6  10      226.35      148.48     72.94 o 
   7   6  10      511.77      507.47     80.94 o 
   8   6  10      248.52      225.57    166.87 o 
   9   6  10       44.33      -77.25    140.76 o 
  10   6  10      699.00      638.53    145.40 o 
  11   6  10      638.12      371.70    116.58 o 
 -15   7  10      320.13      376.88    117.93 o 
 -14   7  10     2103.02     2112.67    247.02 o 
 -13   7  10       62.66       48.87    119.19 o 
 -12   7  10     1279.46     1256.95    126.22 o 
 -11   7  10     1920.07     2246.35    150.27 o 
 -10   7  10     4518.43     4515.23    251.21 o 
  -9   7  10     2001.88     2265.60    135.60 o 
  -8   7  10       21.06      -59.89    145.10 o 
  -7   7  10     4110.04     4184.32    151.70 o 
  -6   7  10     1285.55     1424.97    112.61 o 
  -5   7  10     3145.89     3231.32    116.40 o 
  -4   7  10     3803.48     4029.35    151.32 o 
  -3   7  10      407.22      485.81     77.52 o 
  -2   7  10     9512.95     9795.20    213.01 o 
  -1   7  10      795.32      740.85     97.22 o 
   0   7  10     1002.69     1127.73     83.56 o 
   1   7  10     2533.37     2491.97    108.94 o 
   2   7  10      264.13      290.63     70.53 o 
   3   7  10     4027.08     3992.71     95.40 o 
   4   7  10      803.87      986.20     97.01 o 
   5   7  10       12.41       10.89     73.27 o 
   6   7  10     7299.16     7259.42    179.94 o 
   7   7  10     1265.39     1108.50    119.58 o 
   8   7  10     1571.14     1488.04    183.31 o 
   9   7  10      163.12      251.02     85.98 o 
  10   7  10      741.48      806.89    162.09 o 
  11   7  10     1234.41     1120.99    146.07 o 
 -15   8  10     1001.89      822.81    137.66 o 
 -14   8  10      113.33      101.72     98.92 o 
 -13   8  10     1934.56     2034.03    174.38 o 
 -12   8  10      337.05      215.38     84.34 o 
 -11   8  10     2796.05     3118.05    168.33 o 
 -10   8  10     2356.80     2528.44    371.76 o 
  -9   8  10      414.59      403.04    169.97 o 
  -8   8  10     6718.69     6454.06    217.95 o 
  -7   8  10      641.06      569.12     71.03 o 
  -6   8  10     3459.05     3762.99    109.33 o 
  -5   8  10     5315.38     5439.98    149.23 o 
  -4   8  10      299.29      229.50     81.39 o 
  -3   8  10     6827.48     6908.03    178.36 o 
  -2   8  10     1798.81     1814.83    119.61 o 
  -1   8  10     4879.71     5064.48    190.46 o 
   0   8  10     2550.13     2691.14    125.09 o 
   1   8  10      480.25      415.64     96.54 o 
   2   8  10     5809.74     5666.67    145.97 o 
   3   8  10        3.26       -5.22     53.37 o 
   4   8  10     2463.77     2616.19    148.64 o 
   5   8  10     2107.50     2435.79    111.69 o 
   6   8  10     1838.41     1837.54    110.00 o 
   7   8  10     2108.20     2316.18    162.04 o 
   8   8  10        2.38      -23.09     78.48 o 
   9   8  10     1889.06     2101.17    161.06 o 
  10   8  10      870.26      931.84    151.17 o 
 -14   9  10      226.87      194.43    103.31 o 
 -13   9  10        1.61      -90.95     90.95 o 
 -12   9  10      902.91      917.12    133.27 o 
 -11   9  10       22.29      -26.37    114.52 o 
 -10   9  10      243.82      288.94    135.94 o 
  -9   9  10     1037.25      992.53    130.81 o 
  -8   9  10      134.59       68.97     65.38 o 
  -7   9  10     1946.02     2132.06    143.65 o 
  -6   9  10      194.87      152.51     79.46 o 
  -5   9  10      492.60      520.85     67.42 o 
  -4   9  10     1816.65     1959.65    151.45 o 
  -3   9  10      279.83      329.14     68.49 o 
  -2   9  10      273.59      311.89     76.07 o 
  -1   9  10      619.69      552.19     86.56 o 
   0   9  10      945.29     1125.04    101.48 o 
   1   9  10      922.97      935.87     83.27 o 
   2   9  10        7.30      -66.13     66.13 o 
   3   9  10      197.48      217.23     64.38 o 
   4   9  10      428.68      343.73     65.00 o 
   5   9  10      428.79      350.31     89.09 o 
   6   9  10      400.65      360.87     76.17 o 
   7   9  10        0.57      -80.86    114.15 o 
   8   9  10      815.67      771.75     89.11 o 
   9   9  10        5.60       -8.68    105.96 o 
  10   9  10      127.05      411.17    195.17 o 
 -13  10  10       22.47      104.16    191.37 o 
 -12  10  10       91.10      146.95    162.62 o 
 -11  10  10      391.58      314.07    103.99 o 
 -10  10  10      129.51      -66.35     93.85 o 
  -9  10  10      133.47      102.36     93.96 o 
  -8  10  10       55.99       84.53     56.12 o 
  -7  10  10     2107.82     1914.86    120.26 o 
  -6  10  10     1849.69     2145.11    182.65 o 
  -5  10  10       45.30       64.94     65.47 o 
  -4  10  10     1092.34      948.91     87.26 o 
  -3  10  10       70.99       24.17     50.42 o 
  -2  10  10      305.59      270.73     61.01 o 
  -1  10  10     1235.65     1374.89    102.40 o 
   0  10  10       62.56      -23.20     66.84 o 
   1  10  10       38.38       33.22     71.15 o 
   2  10  10     1719.29     1888.38    236.35 o 
   3  10  10      136.48      107.70     67.07 o 
   4  10  10      256.81      160.87     73.29 o 
   5  10  10      237.01      245.58     75.39 o 
   6  10  10      140.91      136.17     81.65 o 
   7  10  10      510.11      424.22     75.20 o 
   8  10  10       23.27     -102.96    102.96 o 
   9  10  10       23.69        1.13    159.04 o 
 -12  11  10      420.43       61.76    218.23 o 
 -11  11  10     1587.88     1640.29    250.44 o 
 -10  11  10     2568.66     2710.13    543.27 o 
  -9  11  10      786.88      641.23    169.44 o 
  -8  11  10      172.10      147.21     59.04 o 
  -7  11  10     2309.88     2373.47    116.00 o 
  -6  11  10     1152.11     1160.75    114.99 o 
  -5  11  10     2163.97     2287.56     95.43 o 
  -4  11  10      918.26      797.81     81.20 o 
  -3  11  10       31.85      -18.61     56.28 o 
  -2  11  10     5888.10     5988.40    174.24 o 
  -1  11  10      115.38       43.25     53.44 o 
   0  11  10      799.96      827.79     98.02 o 
   1  11  10     1378.22     1339.21    105.29 o 
   2  11  10       79.02       62.46     79.34 o 
   3  11  10     3616.58     3623.62    130.47 o 
   4  11  10       51.41       -7.60     71.24 o 
   5  11  10      384.93      364.67     73.12 o 
   6  11  10     2871.57     2425.29    276.25 o 
   7  11  10      443.99      211.25    124.97 o 
   8  11  10      672.66      907.35    268.37 o 
 -11  12  10      684.63      350.04    277.14 o 
 -10  12  10      952.44      549.42    162.36 o 
  -9  12  10      565.78      534.37    162.57 o 
  -8  12  10      946.89      653.66    125.02 o 
  -7  12  10      729.47      623.79    146.68 o 
  -6  12  10     2398.48     2520.82    147.98 o 
  -5  12  10      962.32      772.26    171.70 o 
  -4  12  10       93.94      131.84     63.58 o 
  -3  12  10     2803.06     2521.93    102.27 o 
  -2  12  10      155.26      152.90     94.88 o 
  -1  12  10     2168.53     2186.75    205.39 o 
   0  12  10      409.85      490.89     79.84 o 
   1  12  10        0.34       91.92     74.13 o 
   2  12  10     4701.65     4760.55    166.33 o 
   3  12  10      366.71      397.03     80.08 o 
   4  12  10      700.68      772.12     77.96 o 
   5  12  10      767.53      589.94    106.44 o 
   6  12  10      209.47       45.84     99.21 o 
   7  12  10     1743.82     1757.42    249.78 o 
 -10  13  10       12.36        7.83    243.88 o 
  -9  13  10       27.95      -20.93    128.43 o 
  -8  13  10        3.24      147.48    158.57 o 
  -7  13  10      251.71       74.83    124.29 o 
  -6  13  10       41.18       10.37    119.46 o 
  -5  13  10      124.07       36.63    125.12 o 
  -4  13  10      305.00      226.81    137.42 o 
  -3  13  10        1.54     -107.96    113.86 o 
  -2  13  10      236.68       85.91     54.87 o 
  -1  13  10       13.47       -3.68     56.26 o 
   0  13  10        2.22       32.60     55.36 o 
   1  13  10      206.26      386.46     79.20 o 
   2  13  10       49.06       -4.73     79.83 o 
   3  13  10      748.79      630.78     80.33 o 
   4  13  10        0.12       11.00     83.12 o 
   5  13  10        8.88      106.39     94.06 o 
  -8  14  10      320.36      372.90    144.72 o 
  -7  14  10       52.21       16.89    114.36 o 
  -6  14  10      135.62      209.84    152.77 o 
  -5  14  10      260.46      201.40    144.74 o 
  -4  14  10       24.03       38.78    156.31 o 
  -3  14  10      557.60      463.04    238.23 o 
  -2  14  10       49.18      151.33     89.56 o 
  -1  14  10      532.96      405.56    104.81 o 
   0  14  10      228.93      235.82    132.39 o 
   1  14  10       28.58       44.37     81.01 o 
   2  14  10      363.36      279.77     80.35 o 
   3  14  10        1.13        0.90    110.30 o 
  -4  15  10      490.21      601.78    167.81 o 
  -3  15  10       42.02      -69.50    122.63 o 
  -2  15  10     1547.96     1652.63    438.65 o 
  -1  15  10      123.41      146.55    112.98 o 
   0  15  10      431.69      393.03    203.62 o 
 -17   1  11     1565.87     1527.61    223.89 o 
 -16   1  11       88.39     -157.10    157.10 o 
 -15   1  11      969.40      817.24    179.73 o 
 -14   1  11      987.08     1268.98    188.41 o 
 -13   1  11      303.45      413.80    131.56 o 
 -12   1  11     1969.87     1810.03    174.59 o 
 -11   1  11       20.47      -35.15    119.34 o 
 -10   1  11     1859.16     1633.95    157.94 o 
  -9   1  11     5835.27     5557.05    248.46 o 
  -8   1  11     2743.30     2847.36    180.91 o 
  -7   1  11     3299.89     3383.81    202.87 o 
  -6   1  11       26.49      -70.37    123.31 o 
  -5   1  11      869.06      851.54    226.60 o 
  -4   1  11     4913.45     4960.50    267.65 o 
  -3   1  11     6027.91     5858.26    193.32 o 
  -2   1  11     2377.85     2368.71    141.83 o 
  -1   1  11     1888.91     1708.16     78.77 o 
   0   1  11     1763.25     2251.60    284.46 o 
   1   1  11     2914.86     3258.09    410.97 o 
   2   1  11       59.04      188.59    187.67 o 
   3   1  11     2400.41     2611.59    300.32 o 
   4   1  11       16.27      164.78    253.39 o 
   5   1  11     2400.83     2325.27    239.80 o 
   6   1  11     1231.07     1322.67     83.16 o 
   7   1  11      139.40      108.72     45.40 o 
   8   1  11     4814.73     4518.95    390.38 o 
   9   1  11        5.53      158.04     87.44 o 
  10   1  11     1356.21     1278.89    206.90 o 
  11   1  11      756.79     1008.39    187.83 o 
  12   1  11      505.40      113.83    183.60 o 
 -17   2  11        2.19      131.17    254.47 o 
 -16   2  11     4057.46     4483.42    307.96 o 
 -15   2  11      137.94      227.96    163.07 o 
 -14   2  11        6.24      -45.85    132.43 o 
 -13   2  11     6230.56     6643.62    507.96 o 
 -12   2  11      924.75      740.74    144.34 o 
 -11   2  11     3909.72     3796.40    302.58 o 
 -10   2  11     1436.24     1463.98    146.92 o 
  -9   2  11     2262.83     2798.21    180.82 o 
  -8   2  11    13991.55    14094.53    427.66 o 
  -7   2  11     3367.31     3513.51    247.91 o 
  -6   2  11     1099.86     1225.55    179.88 o 
  -5   2  11     4949.96     4677.50    338.07 o 
  -4   2  11     7061.93     6855.79    302.32 o 
  -3   2  11    11742.44    11667.96    300.09 o 
  -2   2  11       79.33       78.97     29.21 o 
  -1   2  11     6751.59     6322.29    373.89 o 
   0   2  11    13547.42    13401.19    318.21 o 
   1   2  11     9571.46     9275.04    560.00 o 
   2   2  11     2368.01     2728.87    277.87 o 
   3   2  11     1442.40     1481.15    259.75 o 
   4   2  11    12043.65    12278.32    430.58 o 
   5   2  11      129.71      140.59    144.96 o 
   6   2  11     2426.34     2492.64     60.05 o 
   7   2  11     5321.97     5096.08    268.08 o 
   8   2  11       32.51       38.36     50.70 o 
   9   2  11     5616.89     5282.85    232.25 o 
  10   2  11        5.05      116.04    118.30 o 
  11   2  11      344.03      427.57    184.84 o 
  12   2  11     2213.91     2305.04    244.98 o 
 -16   3  11       13.10       75.80    222.89 o 
 -15   3  11      542.09      651.95    208.90 o 
 -14   3  11      512.83      618.86    137.08 o 
 -13   3  11       97.50      238.70    119.82 o 
 -12   3  11     5970.74     5772.98    226.98 o 
 -11   3  11     1435.80     1416.40    145.08 o 
 -10   3  11       85.57      -15.82    101.79 o 
  -9   3  11     5105.57     4705.31    218.30 o 
  -8   3  11     1665.41     1912.55    234.77 o 
  -7   3  11     3777.44     4040.43    261.13 o 
  -6   3  11       18.06       42.93    100.99 o 
  -5   3  11     1343.01     1441.04    117.67 o 
  -4   3  11     6521.28     6692.40    249.00 o 
  -3   3  11     3357.66     3578.75    142.50 o 
  -2   3  11     2185.61     2127.41     82.84 o 
  -1   3  11     2562.39     3121.82    284.15 o 
   0   3  11     5397.22     5664.18    304.18 o 
   1   3  11      635.66      568.51    140.63 o 
   2   3  11      582.86      676.63    370.79 o 
   3   3  11     1153.15     1479.41    594.31 o 
   4   3  11      521.48      269.35    186.31 o 
   5   3  11     5349.23     5588.55    381.46 o 
   6   3  11       37.12       58.86     39.44 o 
   7   3  11        5.38        6.23     87.64 o 
   8   3  11     3744.44     3724.17    284.34 o 
   9   3  11      137.04      127.52     62.14 o 
  10   3  11     1395.49     1712.33    141.82 o 
  11   3  11      359.78      146.52    216.57 o 
  12   3  11      464.76      501.99    210.64 o 
 -16   4  11       29.09      -53.12    128.50 o 
 -15   4  11      556.09      473.71    139.12 o 
 -14   4  11      103.31      139.14    119.60 o 
 -13   4  11       10.54     -112.19    112.19 o 
 -12   4  11      199.59      205.06    111.11 o 
 -11   4  11       81.40      126.56    114.59 o 
 -10   4  11      507.98      628.90    109.34 o 
  -9   4  11      502.15      667.76     99.07 o 
  -8   4  11      264.68       66.16    127.08 o 
  -7   4  11      339.89      570.06    112.30 o 
  -6   4  11      326.05      343.63    110.19 o 
  -5   4  11      148.13      168.86     85.81 o 
  -4   4  11      229.15      181.05     72.28 o 
  -3   4  11      797.24      775.61     72.29 o 
  -2   4  11        0.22       23.39     88.63 o 
  -1   4  11     2909.19     3058.58    147.80 o 
   0   4  11     2706.41     2679.73    102.01 o 
   1   4  11       49.92      204.60     95.12 o 
   2   4  11     2240.16     2437.04    117.29 o 
   3   4  11      813.09     1081.99    224.71 o 
   4   4  11      259.01       82.22    146.47 o 
   5   4  11      282.69      261.65     44.94 o 
   6   4  11      653.79      686.73     73.23 o 
   7   4  11       82.00      134.50     91.14 o 
   8   4  11       93.45      173.39    135.01 o 
   9   4  11      120.91      253.31    109.24 o 
  10   4  11      174.40      269.03     82.73 o 
  11   4  11      222.93      194.56     90.03 o 
 -16   5  11      177.69      222.48    144.09 o 
 -15   5  11      987.58      940.32    212.60 o 
 -14   5  11     1091.59     1139.23    177.52 o 
 -13   5  11       85.54      160.80    105.92 o 
 -12   5  11     2181.71     2088.51    152.47 o 
 -11   5  11      462.85      357.16     96.55 o 
 -10   5  11     3796.65     3730.89    149.67 o 
  -9   5  11     1178.20     1194.31    140.83 o 
  -8   5  11      324.60      477.11    102.92 o 
  -7   5  11     8065.19     7914.10    236.94 o 
  -6   5  11      305.80      345.79    102.85 o 
  -5   5  11     3242.88     3287.77    161.92 o 
  -4   5  11     2636.82     2691.45    168.50 o 
  -3   5  11      404.00      479.29     91.77 o 
  -2   5  11     6353.94     6197.83    137.92 o 
  -1   5  11        0.07      -19.63    101.50 o 
   0   5  11     2123.88     2567.99    163.68 o 
   1   5  11     4990.86     4659.31    246.86 o 
   2   5  11     1725.83     1493.94    101.46 o 
   3   5  11     4852.11     4793.09    112.85 o 
   4   5  11       33.50       -2.16     42.92 o 
   5   5  11      705.53      748.57     77.22 o 
   6   5  11     2146.71     2188.45    129.77 o 
   7   5  11     1097.68     1160.73     99.34 o 
   8   5  11     2363.60     2413.43     83.56 o 
   9   5  11      204.53      141.11    123.41 o 
  10   5  11     1915.15     2011.93    134.74 o 
  11   5  11      892.81      845.37    171.74 o 
 -15   6  11      484.97      652.77    214.84 o 
 -14   6  11      324.00      138.53    117.44 o 
 -13   6  11     4067.68     4052.27    176.84 o 
 -12   6  11      299.82      193.43    115.99 o 
 -11   6  11     2177.61     2194.88    129.82 o 
 -10   6  11     1097.28      852.23    126.77 o 
  -9   6  11     1851.91     1812.11    141.95 o 
  -8   6  11     3309.65     3702.80    177.36 o 
  -7   6  11      703.13      575.44    113.22 o 
  -6   6  11     4435.40     4967.56    188.03 o 
  -5   6  11      897.99      916.00    119.63 o 
  -4   6  11     3348.97     3421.95    135.31 o 
  -3   6  11     5289.42     5252.81    250.77 o 
  -2   6  11      133.75       50.24     87.28 o 
  -1   6  11     5434.28     5512.51    175.75 o 
   0   6  11     2250.27     2367.85    160.02 o 
   1   6  11     5841.57     6175.91    217.67 o 
   2   6  11     5033.14     4955.41    149.92 o 
   3   6  11        1.39        8.47     50.29 o 
   4   6  11     4476.28     4291.35    285.40 o 
   5   6  11     1526.12     1491.51     67.93 o 
   6   6  11     2283.44     2630.50    219.60 o 
   7   6  11     4333.39     4145.77    206.41 o 
   8   6  11      696.95      507.68    152.35 o 
   9   6  11     2938.86     2985.94    152.18 o 
  10   6  11      312.43      274.16    138.46 o 
  11   6  11      648.74      574.42    122.30 o 
 -15   7  11      196.46      324.45    127.16 o 
 -14   7  11      169.92       39.94    118.35 o 
 -13   7  11       10.97      195.49    125.39 o 
 -12   7  11     1612.76      969.99    423.03 o 
 -11   7  11      135.70      198.06    144.62 o 
 -10   7  11       32.03      120.84    126.01 o 
  -9   7  11     1530.78     1603.68    140.62 o 
  -8   7  11      449.45      581.33     98.48 o 
  -7   7  11      551.08      526.40    124.13 o 
  -6   7  11      152.75      113.47     72.22 o 
  -5   7  11      532.74      455.10     87.23 o 
  -4   7  11     3075.11     3142.91    224.64 o 
  -3   7  11     2352.48     2428.91    101.77 o 
  -2   7  11       78.62      233.56     72.87 o 
  -1   7  11     1446.76     1665.41    115.13 o 
   0   7  11     1962.51     2363.88    150.11 o 
   1   7  11      749.85      773.67     95.57 o 
   2   7  11      128.69      125.49     64.34 o 
   3   7  11      733.58      817.63     99.79 o 
   4   7  11      227.29      223.57     78.06 o 
   5   7  11     2691.93     2749.64    152.54 o 
   6   7  11        3.21       22.15     78.28 o 
   7   7  11      152.66      200.01     99.59 o 
   8   7  11     2445.95     2551.26    214.00 o 
   9   7  11       77.14      187.26    138.59 o 
  10   7  11      116.48      -22.45     96.32 o 
 -14   8  11      387.29      356.17    107.92 o 
 -13   8  11       42.44      232.05    142.45 o 
 -12   8  11      368.60      119.10    117.43 o 
 -11   8  11      640.02      556.57    150.30 o 
 -10   8  11      639.37      669.84    126.06 o 
  -9   8  11     1312.59     1843.03    292.32 o 
  -8   8  11        8.72      -94.00    120.51 o 
  -7   8  11      107.64      103.88     81.50 o 
  -6   8  11      973.63     1054.55    116.39 o 
  -5   8  11       24.57       -5.29     80.40 o 
  -4   8  11        1.45      -10.56     88.30 o 
  -3   8  11     1557.30     1621.18     92.34 o 
  -2   8  11       56.88       81.65     87.99 o 
  -1   8  11      422.03      521.66     98.70 o 
   0   8  11      151.64      152.36     93.94 o 
   1   8  11       12.14      -57.41     57.41 o 
   2   8  11     1701.11     1800.19    107.05 o 
   3   8  11      363.16      418.94     78.88 o 
   4   8  11       92.67       85.38     69.72 o 
   5   8  11      371.80      468.37     78.32 o 
   6   8  11      329.78      314.49     75.35 o 
   7   8  11      205.85      144.76     64.04 o 
   8   8  11      471.88      326.41    149.81 o 
   9   8  11       21.15     -103.23    103.23 o 
  10   8  11      136.85       35.60    393.61 o 
 -14   9  11      755.53      619.53    188.03 o 
 -13   9  11      319.37      374.15    254.19 o 
 -12   9  11      669.34      551.63    158.89 o 
 -11   9  11      700.56      534.30    130.39 o 
 -10   9  11     3141.41     2945.83    163.17 o 
  -9   9  11      933.69      976.29    132.20 o 
  -8   9  11      381.15      420.14     88.22 o 
  -7   9  11     3322.53     3495.24    163.30 o 
  -6   9  11      115.71       23.87     86.52 o 
  -5   9  11     5058.38     4981.33    164.00 o 
  -4   9  11      249.07      299.95     68.67 o 
  -3   9  11      256.31      247.81     73.68 o 
  -2   9  11     9775.94     9878.28    396.95 o 
  -1   9  11       98.82      -65.88     80.71 o 
   0   9  11     1465.02     1558.32    124.55 o 
   1   9  11     2985.02     2964.97    122.00 o 
   2   9  11     1225.57     1270.11    134.95 o 
   3   9  11     2170.15     2387.23    230.21 o 
   4   9  11       29.90       27.01     72.09 o 
   5   9  11      168.47       65.11    101.48 o 
   6   9  11     2693.18     2610.49    196.09 o 
   7   9  11     2034.67     1628.74    297.17 o 
   8   9  11     1020.68      888.35    139.82 o 
   9   9  11       46.67       71.92    155.12 o 
 -13  10  11      633.17      279.08    210.46 o 
 -12  10  11       19.84       -5.58    146.87 o 
 -11  10  11     1950.83     1942.60    149.06 o 
 -10  10  11      186.69      125.33     76.88 o 
  -9  10  11     1081.04     1027.96    120.40 o 
  -8  10  11      654.04      577.18     77.19 o 
  -7  10  11        6.86        3.04     68.55 o 
  -6  10  11     2767.10     3011.74    107.36 o 
  -5  10  11        3.58       52.08     58.06 o 
  -4  10  11       98.90      131.78     61.73 o 
  -3  10  11     3793.57     3958.67    139.13 o 
  -2  10  11       56.27       15.73     60.28 o 
  -1  10  11     3446.81     3620.70    155.90 o 
   0  10  11      345.48      346.67     68.18 o 
   1  10  11      732.64      712.03     83.21 o 
   2  10  11     2170.41     2228.96    144.34 o 
   3  10  11       27.98      189.14     76.07 o 
   4  10  11     1076.85      975.99    107.72 o 
   5  10  11      814.91      550.17    113.09 o 
   6  10  11      809.03      756.37    104.62 o 
   7  10  11     1818.04     1466.32    145.72 o 
   8  10  11      220.40       94.31    172.83 o 
 -12  11  11      154.95       19.76    204.38 o 
 -11  11  11       16.55      421.30    188.05 o 
 -10  11  11      112.25       60.33    136.98 o 
  -9  11  11      154.43       94.22    162.89 o 
  -8  11  11      258.86      148.23     58.96 o 
  -7  11  11      261.77      153.84     63.57 o 
  -6  11  11        0.70       86.29     67.49 o 
  -5  11  11      228.27      335.77     69.52 o 
  -4  11  11      232.49      259.22     73.07 o 
  -3  11  11        1.97      -48.93    111.03 o 
  -2  11  11      550.54      441.66     81.87 o 
  -1  11  11        5.30       47.40     64.43 o 
   0  11  11      189.88      262.29     73.75 o 
   1  11  11      122.64      257.90     68.28 o 
   2  11  11        1.14       78.45     85.67 o 
   3  11  11      454.78      520.21     98.83 o 
   4  11  11       37.55      -52.38     78.27 o 
   5  11  11      247.96      267.64     71.62 o 
   6  11  11      179.83       87.18    107.62 o 
   7  11  11      100.74      199.21    152.83 o 
 -10  12  11       87.57      204.19    150.94 o 
  -9  12  11      440.44      427.83    172.74 o 
  -8  12  11       76.00      161.04    194.14 o 
  -7  12  11       71.90       46.46    108.28 o 
  -6  12  11      431.01      630.43    152.51 o 
  -5  12  11        0.36      -31.06     65.63 o 
  -4  12  11       68.30        3.32     58.08 o 
  -3  12  11      279.99      266.45    105.70 o 
  -2  12  11        3.13        3.56     79.36 o 
  -1  12  11      486.04      350.64     68.60 o 
   0  12  11        6.51      -28.26     64.80 o 
   1  12  11        9.05       76.34     65.47 o 
   2  12  11      384.48      360.98     81.34 o 
   3  12  11       61.95       63.50     93.73 o 
   4  12  11       15.46      197.59     80.95 o 
   5  12  11       55.09       47.93     96.27 o 
   6  12  11      173.11      216.68    101.11 o 
  -9  13  11      417.12      402.61    136.41 o 
  -8  13  11       47.32       91.02    122.92 o 
  -7  13  11     2039.98     1995.93    386.58 o 
  -6  13  11       16.09      -52.23    115.33 o 
  -5  13  11     1267.85     1116.10    158.41 o 
  -4  13  11      360.02      552.14    204.83 o 
  -3  13  11       10.58       71.04    127.85 o 
  -2  13  11     2639.55     2258.76    161.35 o 
  -1  13  11        0.75       47.84     89.74 o 
   0  13  11      506.80      394.48     87.94 o 
   1  13  11     1097.93     1153.75    105.06 o 
   2  13  11      362.93      341.40    116.55 o 
   3  13  11      655.40      708.37     87.03 o 
   4  13  11        0.22       79.04     75.40 o 
  -6  14  11     1807.66     2381.29    557.90 o 
  -5  14  11       24.27      343.09    229.35 o 
  -4  14  11       85.81      217.04    280.71 o 
  -3  14  11     1377.78     1572.16    188.87 o 
  -2  14  11       13.33      -96.04     96.04 o 
  -1  14  11     1312.78     1211.27    157.02 o 
   0  14  11       10.12       43.17     78.99 o 
   1  14  11        9.63       20.42     80.60 o 
   2  14  11     1875.51     2026.13    356.37 o 
 -16   0  12     4745.49     3613.77   2209.73 o 
 -15   0  12       31.31      345.45    201.66 o 
 -14   0  12      362.15      191.62    372.02 o 
 -13   0  12     5379.75     5227.85    389.77 o 
 -12   0  12     1377.95     1280.80    372.08 o 
 -11   0  12     6357.29     6601.88    344.23 o 
 -10   0  12      454.70      554.55    215.36 o 
  -9   0  12     4157.96     4125.18    269.75 o 
  -8   0  12    11772.03    11523.87    459.11 o 
  -7   0  12     8708.41     8030.59   3782.87 o 
  -6   0  12     1542.04     1992.39    334.79 o 
  -5   0  12     1376.97     2013.78    561.41 o 
  -4   0  12    15518.97    14606.81   1149.06 o 
  -3   0  12     1918.20     1262.47    495.22 o 
  -2   0  12      421.82      409.74    111.75 o 
  -1   0  12    19224.22    19468.29    639.06 o 
   0   0  12        3.81      -70.32    176.44 o 
   1   0  12    12761.98    12134.54    719.63 o 
   2   0  12      926.76      805.39    309.56 o 
   3   0  12      248.44      316.22    280.91 o 
   4   0  12     7007.79     7003.73    568.27 o 
   5   0  12      106.55      269.61    285.15 o 
   6   0  12     3097.60     2911.80    454.46 o 
   7   0  12     2255.18     2217.10     89.45 o 
   8   0  12     1108.18     1399.00    290.05 o 
   9   0  12     4679.28     5375.43    509.39 o 
  10   0  12      311.85      306.16    233.55 o 
  11   0  12      845.10      824.65    277.39 o 
 -16   1  12      211.98      443.71    204.99 o 
 -15   1  12      547.57      626.79    168.80 o 
 -14   1  12      118.35     -128.50    128.50 o 
 -13   1  12        7.79       75.09    163.97 o 
 -12   1  12     2397.38     2730.65    280.79 o 
 -11   1  12        9.72     -113.95    113.95 o 
 -10   1  12      919.52      717.38    125.36 o 
  -9   1  12     3745.68     3632.95    187.23 o 
  -8   1  12     4128.18     3846.13    212.06 o 
  -7   1  12     1047.37     1149.55    197.29 o 
  -6   1  12      192.76      370.02    225.99 o 
  -5   1  12     2609.29     2840.88    248.45 o 
  -4   1  12     1456.46     1899.55    217.95 o 
  -3   1  12     9440.83     9314.03    269.62 o 
  -2   1  12     1094.87      795.36    138.71 o 
  -1   1  12      240.43      220.85    117.52 o 
   0   1  12    10892.06    10402.66    375.24 o 
   1   1  12       56.93      277.45    190.15 o 
   2   1  12     1204.98     1203.92    238.32 o 
   3   1  12     3874.52     3785.11    467.78 o 
   4   1  12      528.91      617.36    263.20 o 
   5   1  12     4776.39     6289.08    659.19 o 
   6   1  12      132.92       75.68    149.68 o 
   7   1  12      122.94      137.27     96.51 o 
   8   1  12     2987.33     3492.63    279.72 o 
   9   1  12     1203.12      821.44    180.83 o 
  10   1  12      217.86      247.58    177.70 o 
  11   1  12      218.71      483.87    227.06 o 
 -16   2  12        0.06      150.57    151.13 o 
 -15   2  12      107.24      236.62    149.18 o 
 -14   2  12      332.74      477.56    173.74 o 
 -13   2  12      367.49      242.14    147.35 o 
 -12   2  12       37.62      -95.94    145.73 o 
 -11   2  12       97.66       31.56    133.87 o 
 -10   2  12       61.30       85.25    104.22 o 
  -9   2  12       59.43       45.90    100.56 o 
  -8   2  12        3.04      -22.36    169.52 o 
  -7   2  12       33.42      -15.73    148.00 o 
  -6   2  12      541.85      614.39    184.08 o 
  -5   2  12      515.95      584.99    207.95 o 
  -4   2  12        1.99      -63.71    101.51 o 
  -3   2  12       94.78      121.05     76.87 o 
  -2   2  12      400.93      354.55     35.05 o 
  -1   2  12      147.46      188.66     64.46 o 
   0   2  12       98.05      123.60    128.42 o 
   1   2  12       21.45      308.00    193.99 o 
   2   2  12      666.84      684.78    215.65 o 
   3   2  12      364.29      373.89    194.82 o 
   4   2  12      115.25      158.52    188.19 o 
   5   2  12       43.26      212.85    150.17 o 
   6   2  12       13.89      -65.83    199.97 o 
   7   2  12        3.13       47.58     71.16 o 
   8   2  12        0.24     -137.32    137.32 o 
   9   2  12       31.21     -143.51    143.51 o 
  10   2  12       23.50     -166.49    166.49 o 
  11   2  12      128.82      103.62    176.30 o 
 -16   3  12        1.13      232.05    146.82 o 
 -15   3  12     1409.65     1536.46    270.76 o 
 -14   3  12      419.13      195.15    151.60 o 
 -13   3  12      270.41      364.42    134.53 o 
 -12   3  12     3189.33     3157.60    209.93 o 
 -11   3  12       21.08       62.04    114.09 o 
 -10   3  12     2972.41     3152.92    328.06 o 
  -9   3  12     2377.89     2203.16    242.00 o 
  -8   3  12     2036.67     2314.23    163.08 o 
  -7   3  12     7024.87     7739.86    454.36 o 
  -6   3  12       60.59      -83.46     97.39 o 
  -5   3  12     9106.37     9012.14    253.86 o 
  -4   3  12      278.92      379.61    121.80 o 
  -3   3  12     2459.59     2686.73    126.19 o 
  -2   3  12     7918.65     7240.01    245.42 o 
  -1   3  12     2193.73     2098.93    119.30 o 
   0   3  12     7228.93     7280.35    246.75 o 
   1   3  12     1110.72     1197.37    202.19 o 
   2   3  12     1995.59     2329.13    461.30 o 
   3   3  12     3955.71     4129.52    575.74 o 
   4   3  12      715.45      399.70    246.09 o 
   5   3  12     2529.33     2972.57    337.48 o 
   6   3  12        2.12      -52.33    162.59 o 
   7   3  12     1236.89     1119.91    222.44 o 
   8   3  12     1124.54     1181.31     79.48 o 
   9   3  12      208.59      514.64    203.68 o 
  10   3  12      944.42     1002.61    186.02 o 
  11   3  12       82.58        3.98    193.72 o 
 -16   4  12     2196.52     2522.66    191.18 o 
 -15   4  12        5.09      -77.74    124.09 o 
 -14   4  12      628.48      371.89    131.55 o 
 -13   4  12     2711.81     2625.63    202.67 o 
 -12   4  12      960.74     1080.62    122.47 o 
 -11   4  12     3178.82     3336.21    207.74 o 
 -10   4  12      215.01      119.27     90.70 o 
  -9   4  12     3066.31     3016.61    217.53 o 
  -8   4  12     7118.35     7461.81    246.48 o 
  -7   4  12     5031.62     5208.13    242.01 o 
  -6   4  12     4398.86     4624.02    251.18 o 
  -5   4  12     1014.22      903.08    138.65 o 
  -4   4  12    12105.48    11993.21    231.36 o 
  -3   4  12      565.79      609.35     56.25 o 
  -2   4  12      713.06      674.18     62.42 o 
  -1   4  12     6330.75     6480.92    198.74 o 
   0   4  12      457.81      478.16     67.84 o 
   1   4  12    11220.40    11068.82    268.53 o 
   2   4  12     2078.98     1607.88    662.17 o 
   3   4  12      390.80      378.77    312.69 o 
   4   4  12     5363.14     5873.70    449.52 o 
   5   4  12      620.00      791.66    262.94 o 
   6   4  12      938.87     1204.23    223.57 o 
   7   4  12     1358.11     1409.58    124.63 o 
   8   4  12     1126.06     1001.24    141.76 o 
   9   4  12     4401.65     4514.30    315.87 o 
  10   4  12      556.74      458.69    256.57 o 
  11   4  12      464.28      888.33    857.86 o 
 -15   5  12      218.92      165.69    123.93 o 
 -14   5  12      265.28      164.11    127.32 o 
 -13   5  12      137.26      172.61    101.71 o 
 -12   5  12     2014.52     1948.62    152.92 o 
 -11   5  12      663.80      735.38    115.00 o 
 -10   5  12        7.34       65.02    108.21 o 
  -9   5  12     1969.44     2018.71    174.27 o 
  -8   5  12     2033.50     2263.81    137.18 o 
  -7   5  12      613.10      815.27    112.51 o 
  -6   5  12       47.26       10.10    107.72 o 
  -5   5  12     1633.29     2102.35    232.40 o 
  -4   5  12      868.83      888.28    122.28 o 
  -3   5  12     3775.47     3884.76    135.05 o 
  -2   5  12      169.70      158.87     71.26 o 
  -1   5  12      437.08      479.73    101.07 o 
   0   5  12     8504.89     8420.20    381.39 o 
   1   5  12      178.83      319.91     94.19 o 
   2   5  12      431.12      583.78     79.10 o 
   3   5  12     1600.41     1551.62    384.61 o 
   4   5  12        0.47     -222.53    231.88 o 
   5   5  12     1782.60     1758.74    216.56 o 
   6   5  12        5.25      -61.70    168.28 o 
   7   5  12      180.75       19.62    148.87 o 
   8   5  12      892.52      847.39    107.56 o 
   9   5  12      182.06      237.66    181.41 o 
  10   5  12      240.20      -43.48    212.91 o 
 -15   6  12      138.98        5.21    150.78 o 
 -14   6  12      468.12      315.14    151.04 o 
 -13   6  12      248.17      171.41    116.39 o 
 -12   6  12      131.04      210.22    104.09 o 
 -11   6  12      236.25      177.94    155.93 o 
 -10   6  12        0.85      113.29    119.18 o 
  -9   6  12      513.68      364.50    128.14 o 
  -8   6  12        4.73     -117.33    117.33 o 
  -7   6  12       46.00      134.67     88.52 o 
  -6   6  12     2018.84     1811.50    218.35 o 
  -5   6  12      921.72      869.58     84.07 o 
  -4   6  12      208.44      207.32     69.30 o 
  -3   6  12      292.06      362.85     57.30 o 
  -2   6  12      140.97       28.01     95.75 o 
  -1   6  12        9.87      -58.70     79.83 o 
   0   6  12       84.62      117.96     72.02 o 
   1   6  12        4.36      -15.51    131.77 o 
   2   6  12     1840.13     1774.45    233.75 o 
   3   6  12      302.67       76.61    135.98 o 
   4   6  12      158.32      144.97    128.44 o 
   5   6  12      253.41      140.99     90.65 o 
   6   6  12      442.09      415.16    198.79 o 
   7   6  12       19.28      -52.76     74.78 o 
   8   6  12        8.44      231.63    121.06 o 
   9   6  12      104.81      100.49    205.99 o 
  10   6  12      173.64      187.27    245.44 o 
 -14   7  12      301.06      207.88    168.95 o 
 -13   7  12      535.28      529.49    156.35 o 
 -12   7  12     1113.46      869.91    163.93 o 
 -11   7  12      138.63      113.27    114.43 o 
 -10   7  12     4731.79     4519.81    257.90 o 
  -9   7  12       30.23      -43.19    125.48 o 
  -8   7  12      476.33      660.63    118.41 o 
  -7   7  12     4641.38     4882.32    139.83 o 
  -6   7  12      105.95      188.73     80.91 o 
  -5   7  12     4026.45     4317.25    187.00 o 
  -4   7  12      482.87      459.56     74.28 o 
  -3   7  12      521.86      573.75     75.42 o 
  -2   7  12     5484.98     5892.32    203.58 o 
  -1   7  12     2151.15     1830.93    247.58 o 
   0   7  12     2957.40     2962.76    241.59 o 
   1   7  12     1466.18     1378.29     99.93 o 
   2   7  12     2422.22     2500.23     97.66 o 
   3   7  12     1623.60     1776.88     61.95 o 
   4   7  12      179.54       94.38    124.43 o 
   5   7  12      484.09      447.88    123.12 o 
   6   7  12      389.75      392.81    221.54 o 
   7   7  12     2127.29     2373.07    279.61 o 
   8   7  12      366.34      371.88     96.99 o 
   9   7  12       25.49      109.22    134.96 o 
 -14   8  12      740.45      466.57    174.03 o 
 -13   8  12      859.84      568.74    175.40 o 
 -12   8  12      169.68       68.90    148.26 o 
 -11   8  12     3056.59     3363.23    213.48 o 
 -10   8  12       27.10       50.31    112.47 o 
  -9   8  12     1885.60     2036.77    149.59 o 
  -8   8  12     2992.24     3399.47    180.00 o 
  -7   8  12      854.41      888.54     94.52 o 
  -6   8  12     7803.31     7462.92    184.12 o 
  -5   8  12      246.83      299.58     72.35 o 
  -4   8  12     2714.85     3069.81    133.59 o 
  -3   8  12     2314.58     2407.81    155.22 o 
  -2   8  12     1025.59     1108.51    117.39 o 
  -1   8  12     6100.40     5939.09    166.12 o 
   0   8  12        0.13      156.37     82.43 o 
   1   8  12     3325.47     3509.86    105.37 o 
   2   8  12     2224.05     2326.63     83.94 o 
   3   8  12     1376.58     1584.81    180.96 o 
   4   8  12     1424.27     1442.10    256.35 o 
   5   8  12        7.79      -75.66    113.51 o 
   6   8  12     2111.14     1287.59    298.64 o 
   7   8  12      337.37      407.03    184.42 o 
   8   8  12     1038.47      818.80    114.81 o 
   9   8  12      861.53      710.40    151.86 o 
 -13   9  12      100.03       22.31    120.96 o 
 -12   9  12      519.12      296.42    151.49 o 
 -11   9  12       47.78      -44.76    116.98 o 
 -10   9  12      239.38      246.13    100.98 o 
  -9   9  12      828.56      718.68     89.22 o 
  -8   9  12     1126.02     1112.82    124.54 o 
  -7   9  12      315.82      316.35     73.29 o 
  -6   9  12       59.52       52.18     78.17 o 
  -5   9  12      380.22      413.54     98.16 o 
  -4   9  12      537.35      475.14     86.72 o 
  -3   9  12     1178.93     1282.61     94.79 o 
  -2   9  12      881.86      731.92    107.26 o 
  -1   9  12        3.41      110.50     73.44 o 
   0   9  12     1610.18     1397.39    118.39 o 
   1   9  12        1.08       40.62    119.98 o 
   2   9  12      114.03      264.27    100.38 o 
   3   9  12      493.04      281.37     60.95 o 
   4   9  12       28.09      -31.03     55.30 o 
   5   9  12      610.42      727.73    117.87 o 
   6   9  12        0.35      149.51    108.87 o 
   7   9  12       65.24      165.45    131.81 o 
   8   9  12      326.13      181.17    183.76 o 
 -12  10  12       15.82     -185.87    185.87 o 
 -11  10  12      332.73      295.95     80.82 o 
 -10  10  12       38.62       -2.23     82.77 o 
  -9  10  12       95.01       96.01     92.19 o 
  -8  10  12      176.74      183.22     80.74 o 
  -7  10  12       21.86      -14.11     76.46 o 
  -6  10  12     1754.70     1692.86    132.79 o 
  -5  10  12      939.62      962.85    123.53 o 
  -4  10  12        6.03        3.70     63.94 o 
  -3  10  12      443.60      462.95    111.15 o 
  -2  10  12      172.01      171.62     87.91 o 
  -1  10  12      369.32      356.10     79.92 o 
   0  10  12       49.25       30.76     63.60 o 
   1  10  12      158.51       80.24     68.76 o 
   2  10  12      699.03      576.59    102.05 o 
   3  10  12      509.57      503.56     83.17 o 
   4  10  12       22.77       38.29     74.70 o 
   5  10  12       12.88       41.73    108.86 o 
   6  10  12      358.11       75.02    110.14 o 
   7  10  12        4.67       66.81    145.32 o 
 -11  11  12        6.54       -6.28    158.30 o 
 -10  11  12     2304.96     1730.60    234.03 o 
  -9  11  12        0.54       -1.29    121.18 o 
  -8  11  12        3.74      -58.65     58.65 o 
  -7  11  12     3122.54     2983.21    118.89 o 
  -6  11  12      271.94      266.66     72.71 o 
  -5  11  12     2550.37     2471.90    278.39 o 
  -4  11  12       22.28      -65.73     73.11 o 
  -3  11  12      541.96      433.79     83.80 o 
  -2  11  12     2518.23     2648.17    123.31 o 
  -1  11  12      772.75      646.64     89.95 o 
   0  11  12      981.57      873.55    167.62 o 
   1  11  12      819.49      675.97     86.30 o 
   2  11  12     1673.67     1450.99    150.22 o 
   3  11  12      993.20      738.74    120.45 o 
   4  11  12      425.95      421.81     73.18 o 
   5  11  12      687.78      622.59    187.82 o 
   6  11  12      307.58      512.21    119.91 o 
 -10  12  12       89.25      -28.45    247.21 o 
  -9  12  12     1330.34     1370.50    315.21 o 
  -8  12  12      396.54      388.61    139.76 o 
  -7  12  12       62.16       76.43    129.97 o 
  -6  12  12     2239.20     3018.36    495.93 o 
  -5  12  12       21.34      -49.28     59.18 o 
  -4  12  12      907.15      881.82    160.61 o 
  -3  12  12     1144.61      806.98     92.42 o 
  -2  12  12      858.42      676.65     79.87 o 
  -1  12  12     1634.61     1381.03    135.57 o 
   0  12  12        0.22       44.55     72.63 o 
   1  12  12      641.83      605.11     97.36 o 
   2  12  12     1521.06     1260.84    214.33 o 
   3  12  12     1476.31     1377.76    346.52 o 
   4  12  12      319.21      562.98    170.89 o 
  -8  13  12       10.27      183.59    193.47 o 
  -7  13  12      218.96      199.53    148.08 o 
  -6  13  12       14.43      175.96    169.78 o 
  -5  13  12      155.50      162.41    115.77 o 
  -4  13  12        2.56      143.73    180.88 o 
  -3  13  12       76.06       22.45    157.07 o 
  -2  13  12      148.19       42.18     72.06 o 
  -1  13  12      100.23       93.87     72.82 o 
   0  13  12       31.31      -68.89     75.05 o 
   1  13  12      203.72       36.59     92.82 o 
   2  13  12      438.90      440.61    100.97 o 
  -4  14  12      185.65      468.97    167.43 o 
  -3  14  12      159.77      367.93    133.62 o 
  -2  14  12       74.99      133.17     99.30 o 
  -1  14  12      313.46      400.78    205.43 o 
 -16   1  13      523.23      420.41    180.61 o 
 -15   1  13      890.39     1138.29    243.05 o 
 -14   1  13        3.34     -150.82    186.06 o 
 -13   1  13     1304.14     1441.71    162.52 o 
 -12   1  13      320.32      303.71    140.98 o 
 -11   1  13      361.67      369.41    160.38 o 
 -10   1  13     1280.94     1175.20    170.21 o 
  -9   1  13      664.34      616.28    267.79 o 
  -8   1  13     5525.99     5570.27    283.01 o 
  -7   1  13      273.69      406.68    200.58 o 
  -6   1  13      241.86      416.24    170.51 o 
  -5   1  13     5402.13     5091.28    304.39 o 
  -4   1  13       56.17       30.36     65.43 o 
  -3   1  13     4170.02     4225.22    124.68 o 
  -2   1  13       73.78      208.05     81.31 o 
  -1   1  13       29.62      -50.96    112.55 o 
   0   1  13     6942.12     6778.14    300.05 o 
   1   1  13       58.88      -66.42    165.56 o 
   2   1  13     1708.39     1614.93    231.29 o 
   3   1  13     1385.93     1643.96    242.97 o 
   4   1  13      987.21     1306.57    296.73 o 
   5   1  13     1861.16     2202.61    439.12 o 
   6   1  13        6.78      155.51    242.26 o 
   7   1  13      681.71      547.33    207.86 o 
   8   1  13      719.59      893.12    206.63 o 
   9   1  13      609.44      361.41    171.31 o 
  10   1  13      461.81      153.53    161.60 o 
 -16   2  13     2422.20     2886.61    250.31 o 
 -15   2  13      354.95      317.60    155.95 o 
 -14   2  13      892.02     1090.91    157.58 o 
 -13   2  13     2695.99     3023.42    344.05 o 
 -12   2  13     4510.85     4759.11    365.67 o 
 -11   2  13     1093.22      803.63    188.78 o 
 -10   2  13       29.60       79.93    117.03 o 
  -9   2  13     5366.55     5373.15    354.27 o 
  -8   2  13     2236.03     2072.86    179.79 o 
  -7   2  13     4259.54     4465.58    335.50 o 
  -6   2  13     5339.71     5013.62    317.46 o 
  -5   2  13        0.13      146.99    119.22 o 
  -4   2  13    15759.55    15819.70    455.69 o 
  -3   2  13      154.32      268.52     62.66 o 
  -2   2  13     4836.49     4783.22    220.52 o 
  -1   2  13     1841.39     1843.05     85.02 o 
   0   2  13      660.58     1010.04    225.55 o 
   1   2  13     8722.75     7507.25   1149.83 o 
   2   2  13       85.78       65.19    460.11 o 
   3   2  13     1965.23     1927.71    250.95 o 
   4   2  13     5831.36     6610.03    412.38 o 
   5   2  13     2189.84     2474.15    313.45 o 
   6   2  13      784.99      635.49    434.43 o 
   7   2  13      544.91      553.82    206.64 o 
   8   2  13     1619.07     1397.71    222.18 o 
   9   2  13     1396.60     1493.43    244.12 o 
  10   2  13      702.35      513.96    266.32 o 
 -15   3  13      308.82      479.68    161.07 o 
 -14   3  13      113.68      371.11    153.92 o 
 -13   3  13     1026.21     1274.96    164.65 o 
 -12   3  13      761.58     1022.15    146.86 o 
 -11   3  13     1652.28     1581.87    162.28 o 
 -10   3  13      297.29      174.28    161.19 o 
  -9   3  13     1204.92     1147.74    129.70 o 
  -8   3  13     6336.57     6398.99    210.08 o 
  -7   3  13      634.74      316.47    123.76 o 
  -6   3  13      403.87      373.67    124.33 o 
  -5   3  13     4028.03     4213.02    224.65 o 
  -4   3  13       15.57       66.40     80.17 o 
  -3   3  13     2671.03     2487.66     77.25 o 
  -2   3  13     1033.75     1135.17     96.04 o 
  -1   3  13      302.56      207.69     43.22 o 
   0   3  13     8379.89     8635.50    151.58 o 
   1   3  13     1269.93     1435.50    172.17 o 
   2   3  13      465.86      370.18    183.16 o 
   3   3  13     2361.77     2360.68    370.51 o 
   4   3  13     1255.88     1397.24    251.38 o 
   5   3  13     1105.57     1073.49    316.98 o 
   6   3  13      261.56       98.48    182.51 o 
   7   3  13       60.69     -117.64    177.37 o 
   8   3  13      917.86     1442.61    244.47 o 
   9   3  13     1182.15     1189.83    277.98 o 
  10   3  13       77.38      145.15    260.97 o 
 -15   4  13       51.11      196.31    139.45 o 
 -14   4  13      255.27       65.26    108.80 o 
 -13   4  13       38.16       34.39    111.20 o 
 -12   4  13      226.16      179.69    117.49 o 
 -11   4  13      645.08      604.82    120.32 o 
 -10   4  13       33.96        2.78    135.57 o 
  -9   4  13       58.39      178.01    115.93 o 
  -8   4  13        6.22       81.04    104.01 o 
  -7   4  13       10.59       95.02     94.66 o 
  -6   4  13      410.89      589.06    125.71 o 
  -5   4  13      190.82      247.90     73.72 o 
  -4   4  13      255.89      193.18     70.14 o 
  -3   4  13     1566.95     1694.61     87.43 o 
  -2   4  13     2208.95     2285.63     91.03 o 
  -1   4  13      135.09      143.94     90.96 o 
   0   4  13      147.48      103.92     76.70 o 
   1   4  13       86.19       24.99     51.02 o 
   2   4  13      292.13      190.14    133.38 o 
   3   4  13      398.41      336.72    244.89 o 
   4   4  13      105.30      -49.23    225.01 o 
   5   4  13      107.80      -40.89    332.59 o 
   6   4  13      383.86      232.84    238.34 o 
   7   4  13       21.23      201.45    236.62 o 
   8   4  13       18.75      104.42    223.04 o 
   9   4  13        9.61       64.88    224.72 o 
  10   4  13      175.33      184.76    338.74 o 
 -15   5  13     1605.45     1533.77    250.79 o 
 -14   5  13       45.59     -139.86    139.86 o 
 -13   5  13     1794.36     1409.81    356.12 o 
 -12   5  13      346.61      370.75    105.80 o 
 -11   5  13       37.83       17.91    107.17 o 
 -10   5  13     2374.98     2554.24    254.24 o 
  -9   5  13       36.72      -40.29    115.32 o 
  -8   5  13     1242.27     1359.41    181.76 o 
  -7   5  13     3320.95     3455.75    145.76 o 
  -6   5  13     1715.26     2291.13    266.48 o 
  -5   5  13     3937.25     4203.41    170.19 o 
  -4   5  13       28.82       33.09     55.57 o 
  -3   5  13     1137.00     1180.73     71.33 o 
  -2   5  13      683.43      733.88     83.71 o 
  -1   5  13     3767.53     3781.15    229.25 o 
   0   5  13     3474.02     3735.02    147.85 o 
   1   5  13        9.31       19.06     84.27 o 
   2   5  13     3568.64     3634.66    484.02 o 
   3   5  13     1056.50      825.45    204.99 o 
   4   5  13     1333.17     1014.92    325.81 o 
   5   5  13      620.56      656.33    281.96 o 
   6   5  13        0.26       40.63    193.43 o 
   7   5  13     2166.32     2022.60    226.22 o 
   8   5  13      466.30      431.29    218.25 o 
   9   5  13      718.27      590.66    233.00 o 
 -14   6  13     1439.20     1172.28    251.97 o 
 -13   6  13      834.42      609.37    158.76 o 
 -12   6  13     1387.14     1029.98    229.23 o 
 -11   6  13     1858.41     2004.94    158.46 o 
 -10   6  13       57.17       66.25    124.02 o 
  -9   6  13     2872.92     3054.60    159.85 o 
  -8   6  13      969.38     1300.24    143.03 o 
  -7   6  13     2721.47     3189.67    320.98 o 
  -6   6  13     3312.29     3127.27    149.77 o 
  -5   6  13       90.73      243.27     92.14 o 
  -4   6  13     5644.04     5592.94    122.67 o 
  -3   6  13       37.24      158.60     67.32 o 
  -2   6  13     2337.83     2669.96    123.40 o 
  -1   6  13     2306.87     2404.80    104.08 o 
   0   6  13      898.68     1002.30    114.24 o 
   1   6  13     6014.35     6060.89    180.14 o 
   2   6  13      605.08      598.00     85.27 o 
   3   6  13     1937.51     1679.27    207.87 o 
   4   6  13     2762.31     1801.63    728.73 o 
   5   6  13      327.94      210.82    337.26 o 
   6   6  13     2503.76     2831.03    230.26 o 
   7   6  13      108.52       42.73    170.22 o 
   8   6  13      978.06      950.09    248.27 o 
   9   6  13     1164.31      915.26    225.70 o 
 -14   7  13      130.62      154.45    174.07 o 
 -13   7  13      581.67      718.21    244.38 o 
 -12   7  13      232.54      -11.73    129.10 o 
 -11   7  13      528.19      396.17    151.57 o 
 -10   7  13       89.74       88.03    129.82 o 
  -9   7  13      573.76      730.08    111.54 o 
  -8   7  13     1457.05     1547.18    148.11 o 
  -7   7  13      259.79      269.45     93.67 o 
  -6   7  13      131.09       67.72     97.34 o 
  -5   7  13     1140.61     1270.98    133.08 o 
  -4   7  13       12.89       -7.55     53.88 o 
  -3   7  13     1704.57     1604.79     90.40 o 
  -2   7  13       55.55       49.50     83.64 o 
  -1   7  13        0.32      -22.08    142.67 o 
   0   7  13     2486.12     2441.64    121.37 o 
   1   7  13      331.02      347.01    111.60 o 
   2   7  13      659.67      443.67    111.62 o 
   3   7  13      230.39      221.15     91.26 o 
   4   7  13      388.08      188.71    154.79 o 
   5   7  13      842.08      948.68    189.57 o 
   6   7  13      173.36      213.70    188.22 o 
   7   7  13       83.30      270.65    159.72 o 
   8   7  13      413.08      535.29    225.70 o 
 -13   8  13       97.76      193.89    145.07 o 
 -12   8  13       87.71      164.63    127.55 o 
 -11   8  13      642.63      420.38    181.26 o 
 -10   8  13       86.84       93.22    112.18 o 
  -9   8  13      257.73      453.70    129.77 o 
  -8   8  13        8.47       28.55     89.80 o 
  -7   8  13       85.00       56.16    102.33 o 
  -6   8  13     1269.99     1366.55    134.76 o 
  -5   8  13      278.35      302.32     94.97 o 
  -4   8  13        0.57       61.70     65.39 o 
  -3   8  13      524.50      703.51    118.84 o 
  -2   8  13     1074.80     1041.05    121.06 o 
  -1   8  13       46.98      -42.94     68.12 o 
   0   8  13       29.06       80.23    107.04 o 
   1   8  13      496.51      463.21     97.23 o 
   2   8  13      173.04      201.79    119.02 o 
   3   8  13      301.98      218.03     93.57 o 
   4   8  13       72.01       68.04    183.07 o 
   5   8  13      240.41      610.89    255.58 o 
   6   8  13      913.40     1044.07    195.91 o 
   7   8  13      255.54      240.78    181.91 o 
   8   8  13      139.59      484.12    394.32 o 
 -12   9  13      487.41      440.33    177.38 o 
 -11   9  13       31.87       84.82    140.29 o 
 -10   9  13     2376.89     2498.48    266.01 o 
  -9   9  13      131.41        2.77     86.28 o 
  -8   9  13      607.61      559.26    101.85 o 
  -7   9  13     1993.39     2060.56    135.09 o 
  -6   9  13     1530.47     1461.09     97.93 o 
  -5   9  13     1728.53     2076.72     96.27 o 
  -4   9  13       92.48      134.37     79.49 o 
  -3   9  13     1416.07     1433.29    140.10 o 
  -2   9  13     1287.03     1313.98    103.21 o 
  -1   9  13     2281.57     2499.36    155.73 o 
   0   9  13     1251.18     1250.73    105.86 o 
   1   9  13      150.17      282.69     99.89 o 
   2   9  13     3055.30     2867.21    110.83 o 
   3   9  13      185.78      203.12    109.53 o 
   4   9  13      290.88      390.47    181.60 o 
   5   9  13      668.30      428.83    146.95 o 
   6   9  13       53.30      339.18    178.60 o 
   7   9  13     2088.43     2288.21    460.27 o 
 -11  10  13     1334.08      822.91    133.13 o 
 -10  10  13      150.29       21.98     77.01 o 
  -9  10  13     1156.65      883.02     99.66 o 
  -8  10  13      106.01       94.65     96.76 o 
  -7  10  13      655.54      650.61     87.96 o 
  -6  10  13     1382.38     1471.55    119.17 o 
  -5  10  13      671.27      619.16     82.73 o 
  -4  10  13      413.91      246.91     99.92 o 
  -3  10  13      807.42      656.25    134.58 o 
  -2  10  13     1894.40     2010.22    177.71 o 
  -1  10  13     1118.52      913.32    119.55 o 
   0  10  13      514.01      353.23     98.27 o 
   1  10  13     1014.38      959.08     88.36 o 
   2  10  13      493.00      539.99    159.67 o 
   3  10  13     1310.85     1180.45    145.32 o 
   4  10  13      698.39      741.64    241.44 o 
   5  10  13       28.13      157.50    151.57 o 
   6  10  13     1162.67     1128.40    174.60 o 
 -10  11  13      247.32      256.72    358.54 o 
  -9  11  13        8.62      -66.28    162.06 o 
  -8  11  13       50.12      161.43     82.24 o 
  -7  11  13      239.15       90.36     72.06 o 
  -6  11  13       90.72      -52.21     93.47 o 
  -5  11  13      106.68       88.00    111.43 o 
  -4  11  13        0.48      -12.53     86.18 o 
  -3  11  13      230.54      178.89     77.15 o 
  -2  11  13      180.93      159.30     76.83 o 
  -1  11  13      124.68      119.34     72.28 o 
   0  11  13      159.99      -25.11     75.52 o 
   1  11  13        0.68      -12.35     94.92 o 
   2  11  13       97.29      112.82    114.59 o 
   3  11  13      202.20      298.77    171.18 o 
   4  11  13       81.18      226.35    143.14 o 
  -8  12  13      148.43       46.39    144.42 o 
  -7  12  13      142.55      341.81    186.26 o 
  -6  12  13      248.17      310.91    130.32 o 
  -5  12  13       60.21      158.10    120.72 o 
  -4  12  13      105.31      109.87     81.15 o 
  -3  12  13      105.19      139.34     94.69 o 
  -2  12  13      111.51      184.60     90.31 o 
  -1  12  13       40.51       10.06     72.87 o 
   0  12  13        0.54       53.30     89.14 o 
   1  12  13       63.89      218.88    131.28 o 
   2  12  13       96.16      480.06    117.36 o 
   3  12  13      179.20      411.56    139.00 o 
  -5  13  13      668.60      465.73    204.05 o 
  -4  13  13        0.55      -68.14    142.36 o 
  -3  13  13      582.74      852.40    155.40 o 
  -2  13  13      704.59      899.32    177.66 o 
  -1  13  13      621.66      564.35    110.37 o 
   0  13  13      430.30      432.90    130.52 o 
 -15   0  14     1507.12     1709.46    279.07 o 
 -14   0  14      587.74      520.43    213.31 o 
 -13   0  14      736.25      352.93    225.67 o 
 -12   0  14     2831.18     3100.61    281.53 o 
 -11   0  14     2095.90     1826.50    308.05 o 
 -10   0  14      653.50      743.97    193.32 o 
  -9   0  14     4276.36     3614.75   2248.58 o 
  -8   0  14      376.04      459.50    248.82 o 
  -7   0  14     4806.18     7002.12    487.75 o 
  -6   0  14      965.40     1156.93    270.21 o 
  -5   0  14      191.38      178.80    215.73 o 
  -4   0  14    13762.10    13722.52   1063.90 o 
  -3   0  14      965.84     1054.10     78.93 o 
  -2   0  14     2646.21     2703.20    234.24 o 
  -1   0  14     2398.12     3064.44    538.10 o 
   0   0  14     7539.31     7515.35    738.29 o 
   1   0  14     1967.51     2248.27    349.12 o 
   2   0  14     1364.85     1350.05    328.33 o 
   3   0  14     2689.60     2292.27    697.43 o 
   4   0  14     2748.08     3092.01    783.60 o 
   5   0  14     4131.65     4665.66    554.15 o 
   6   0  14      191.00      420.35    338.42 o 
   7   0  14       92.45      168.30    331.36 o 
   8   0  14     1949.47     2524.54    908.11 o 
   9   0  14      265.78      705.10    444.37 o 
 -15   1  14      188.16      254.44    164.87 o 
 -14   1  14       50.55      -21.03    156.66 o 
 -13   1  14     3478.65     3252.22    306.13 o 
 -12   1  14      227.71      465.21    133.70 o 
 -11   1  14     1438.69     1631.80    188.22 o 
 -10   1  14      682.70      616.06    133.00 o 
  -9   1  14        6.89      -31.42    127.45 o 
  -8   1  14     4302.03     3963.07    278.81 o 
  -7   1  14       30.43       22.03    176.74 o 
  -6   1  14      724.75      851.41    214.40 o 
  -5   1  14     5073.05     4939.45    259.86 o 
  -4   1  14      805.18      745.31     89.42 o 
  -3   1  14     2371.90     1858.10    272.70 o 
  -2   1  14       38.16       70.70    128.24 o 
  -1   1  14     2507.73     2586.69    218.83 o 
   0   1  14     1790.76     2211.43    318.62 o 
   1   1  14     3869.48     3843.21    360.96 o 
   2   1  14      585.10      674.64    256.49 o 
   3   1  14      578.64      685.47    219.36 o 
   4   1  14     2251.26     2133.29    290.87 o 
   5   1  14     1112.58     1616.72    362.11 o 
   6   1  14      613.59      598.83    310.07 o 
   7   1  14      317.87      201.00    301.64 o 
   8   1  14      305.71      428.74    274.05 o 
   9   1  14     1541.31     1612.54    362.86 o 
 -15   2  14        0.04       -7.61    189.88 o 
 -14   2  14      355.90      515.50    175.12 o 
 -13   2  14      239.24      332.56    132.97 o 
 -12   2  14        1.97      -24.13    175.35 o 
 -11   2  14       10.24      107.81    150.74 o 
 -10   2  14       89.65      229.28    189.22 o 
  -9   2  14        8.43       54.45    129.21 o 
  -8   2  14        3.88      -11.00    175.62 o 
  -7   2  14       18.52       52.33     96.26 o 
  -6   2  14      634.76      681.28    131.52 o 
  -5   2  14      630.59      711.82    152.62 o 
  -4   2  14       47.63      -56.09     74.25 o 
  -3   2  14      236.03      185.63     46.18 o 
  -2   2  14      248.76      228.99     87.79 o 
  -1   2  14      139.92      159.94    130.01 o 
   0   2  14       58.40      166.62    127.13 o 
   1   2  14        2.76       72.71    150.00 o 
   2   2  14       30.35       61.85    174.22 o 
   3   2  14      179.09      284.40    200.07 o 
   4   2  14       69.88      -32.46    193.18 o 
   5   2  14       71.23      130.91    216.70 o 
   6   2  14      188.29      329.10    410.96 o 
   7   2  14       30.52      234.63    305.04 o 
   8   2  14       28.21       11.60    232.05 o 
   9   2  14       65.64     -125.13    218.64 o 
 -15   3  14      782.18      543.53    166.13 o 
 -14   3  14       55.44       54.35    147.78 o 
 -13   3  14     1894.31     1749.90    196.87 o 
 -12   3  14      637.75      633.40    226.05 o 
 -11   3  14     1462.18     1196.93    225.65 o 
 -10   3  14     1062.85      869.61    157.39 o 
  -9   3  14      187.15      316.90    117.71 o 
  -8   3  14     2719.93     2797.30    444.99 o 
  -7   3  14      417.63      362.20    101.30 o 
  -6   3  14     2232.93     2218.22    186.51 o 
  -5   3  14     4596.74     4783.18    202.41 o 
  -4   3  14      542.27      518.42     84.03 o 
  -3   3  14     3466.04     2910.37    210.36 o 
  -2   3  14      131.18      157.25     42.45 o 
  -1   3  14     1974.87     1878.13     52.50 o 
   0   3  14     1755.39     1938.32    181.04 o 
   1   3  14     1027.88     1087.37    168.32 o 
   2   3  14     2123.05     2091.78    203.02 o 
   3   3  14      152.95       65.39    229.41 o 
   4   3  14     3161.02     3371.79    331.73 o 
   5   3  14      261.50      230.64    218.05 o 
   6   3  14      443.59      725.39    449.92 o 
   7   3  14      585.52      474.59    541.84 o 
   8   3  14      112.62      234.12    189.95 o 
   9   3  14      794.11      615.47    272.07 o 
 -14   4  14     1113.09     1019.66    255.44 o 
 -13   4  14      243.57      109.98    109.37 o 
 -12   4  14     3290.59     3086.64    364.34 o 
 -11   4  14      498.18      311.04    149.21 o 
 -10   4  14      516.01      413.74    129.57 o 
  -9   4  14     3732.84     3684.98    177.96 o 
  -8   4  14        4.54       57.76     94.01 o 
  -7   4  14     6095.93     5852.77    375.51 o 
  -6   4  14     2178.69     2339.14    163.19 o 
  -5   4  14     1542.98     1466.18     99.09 o 
  -4   4  14     5504.77     5518.74    105.27 o 
  -3   4  14      132.39      185.76     49.07 o 
  -2   4  14     4209.51     4310.20    109.99 o 
  -1   4  14     1206.95     1257.14     93.00 o 
   0   4  14     3815.16     3546.21    164.34 o 
   1   4  14     2640.75     2692.34    331.93 o 
   2   4  14      192.18      193.59    144.19 o 
   3   4  14     2495.65     3144.21    305.44 o 
   4   4  14      757.81     1159.01    250.24 o 
   5   4  14     1855.41     1646.44    490.57 o 
   6   4  14      441.54        9.84    262.00 o 
   7   4  14        9.41      126.66    225.76 o 
   8   4  14     1465.09     1354.29    262.11 o 
 -14   5  14        0.52     -117.42    117.42 o 
 -13   5  14     1044.95      660.62    202.90 o 
 -12   5  14      165.64      200.76    132.00 o 
 -11   5  14     1209.05     1484.29    168.56 o 
 -10   5  14       33.18     -117.62    117.62 o 
  -9   5  14       63.73       70.53    113.39 o 
  -8   5  14     2206.13     2063.48    256.96 o 
  -7   5  14       48.67       57.31     95.31 o 
  -6   5  14       42.45       65.72     70.87 o 
  -5   5  14     2620.20     2934.45    107.69 o 
  -4   5  14      748.72      680.21     92.12 o 
  -3   5  14      607.45      688.77     90.34 o 
  -2   5  14        2.80       66.21     58.58 o 
  -1   5  14      173.48      186.53     64.56 o 
   0   5  14     2336.07     2440.88    189.42 o 
   1   5  14     2274.62     2266.07     93.10 o 
   2   5  14      158.52       35.09    154.39 o 
   3   5  14      253.55      113.90    159.27 o 
   4   5  14      559.40      783.91    245.29 o 
   5   5  14      685.31     1446.72    402.80 o 
   6   5  14      307.44      344.59    277.07 o 
   7   5  14      147.04      304.39    245.29 o 
   8   5  14      258.34      556.57    208.71 o 
 -14   6  14      204.15       74.38    157.07 o 
 -13   6  14      154.24      171.29    152.09 o 
 -12   6  14      122.26       70.54    163.18 o 
 -11   6  14      551.54      701.52    175.25 o 
 -10   6  14      747.22      547.19    137.54 o 
  -9   6  14      201.21       37.37    142.77 o 
  -8   6  14      151.64       95.00     92.33 o 
  -7   6  14      158.16      183.80     81.33 o 
  -6   6  14      529.04      483.09    147.30 o 
  -5   6  14      207.30      251.74     74.89 o 
  -4   6  14      192.08      290.61     59.67 o 
  -3   6  14      498.38      719.98    105.10 o 
  -2   6  14     1162.61     1300.55     84.17 o 
  -1   6  14       62.45       31.24     89.80 o 
   0   6  14       12.28      -41.13    111.35 o 
   1   6  14      248.38      247.77     70.03 o 
   2   6  14      142.89      -88.14    133.09 o 
   3   6  14      534.22      617.91    216.28 o 
   4   6  14      544.88      993.34    175.25 o 
   5   6  14      630.15      806.48    241.25 o 
   6   6  14      943.22     1180.19    446.99 o 
   7   6  14      129.63      323.65    180.31 o 
   8   6  14       25.18     -115.17    228.90 o 
 -13   7  14      958.37      764.18    206.63 o 
 -12   7  14      308.20      203.35    133.52 o 
 -11   7  14      754.43      726.70    148.39 o 
 -10   7  14     1234.97      965.35    146.22 o 
  -9   7  14      837.01      582.83    129.16 o 
  -8   7  14      825.55      592.60    102.46 o 
  -7   7  14     1064.49     1085.95    149.51 o 
  -6   7  14     2091.13     2194.30    205.09 o 
  -5   7  14     1759.80     1855.10    110.73 o 
  -4   7  14      206.10      169.99     62.31 o 
  -3   7  14     1013.00     1066.49     95.66 o 
  -2   7  14      247.66      200.26     73.35 o 
  -1   7  14     4003.85     3959.14    176.39 o 
   0   7  14      432.54      220.07    100.96 o 
   1   7  14       30.17       40.93     77.29 o 
   2   7  14     2241.82     2574.26    251.41 o 
   3   7  14       39.16     -147.16    148.07 o 
   4   7  14     1167.66     1595.11    224.63 o 
   5   7  14      571.29      869.56    206.19 o 
   6   7  14      602.55      171.68    228.14 o 
   7   7  14      752.30      546.27    192.17 o 
 -12   8  14     1295.24      890.13    233.02 o 
 -11   8  14      856.03      729.11    167.69 o 
 -10   8  14      794.73      790.26    130.66 o 
  -9   8  14     2084.59     1866.49    216.11 o 
  -8   8  14        0.52      -99.28     99.28 o 
  -7   8  14     3066.73     3482.09    148.60 o 
  -6   8  14     2018.71     2139.34    113.79 o 
  -5   8  14     2045.77     2174.84    175.19 o 
  -4   8  14     2454.35     2480.64    111.32 o 
  -3   8  14        2.02      -25.03     74.61 o 
  -2   8  14     3217.04     3180.51    264.56 o 
  -1   8  14      679.30      736.16     83.50 o 
   0   8  14     1856.75     1545.46    328.65 o 
   1   8  14     1521.58     1761.80    134.24 o 
   2   8  14      148.03      197.48    113.82 o 
   3   8  14     1225.66     1162.65    198.53 o 
   4   8  14      207.70      178.01    141.85 o 
   5   8  14      805.87      603.10    293.15 o 
   6   8  14      667.15      999.31    227.22 o 
 -11   9  14      322.72      269.67     94.09 o 
 -10   9  14      207.01      127.82    107.84 o 
  -9   9  14        0.06       77.74     91.59 o 
  -8   9  14     1115.19      861.83    110.62 o 
  -7   9  14       30.58       90.57     83.26 o 
  -6   9  14      230.19      170.00     96.25 o 
  -5   9  14      213.16       46.99    144.80 o 
  -4   9  14       97.71      209.65    132.16 o 
  -3   9  14      576.24      508.13    118.85 o 
  -2   9  14       41.21        4.85     96.74 o 
  -1   9  14      347.52      423.76     87.46 o 
   0   9  14      144.11      197.58    102.00 o 
   1   9  14      132.93        9.14    203.60 o 
   2   9  14      248.85      290.44    126.81 o 
   3   9  14       40.90      142.42    159.69 o 
   4   9  14      449.25      339.55    162.28 o 
   5   9  14      154.86      443.79    203.44 o 
 -10  10  14       48.02      132.75    133.44 o 
  -9  10  14        0.77      -16.11    139.23 o 
  -8  10  14      111.10       56.09     77.80 o 
  -7  10  14      355.65      325.71    153.81 o 
  -6  10  14      199.85      169.77     98.23 o 
  -5  10  14      546.55      481.69     91.20 o 
  -4  10  14      103.48        4.75     77.41 o 
  -3  10  14      240.94      -24.49     83.50 o 
  -2  10  14      621.66      476.61    135.06 o 
  -1  10  14        1.30       28.36     77.93 o 
   0  10  14      165.37      169.68    128.48 o 
   1  10  14       94.15       48.74    103.15 o 
   2  10  14        1.57      -76.75    121.92 o 
   3  10  14      525.13      477.94    109.49 o 
   4  10  14       13.85      -66.75    168.27 o 
  -9  11  14      159.63       62.32    126.08 o 
  -8  11  14      383.67      350.34    156.64 o 
  -7  11  14      725.89      553.62     92.24 o 
  -6  11  14     1699.44     1560.66    164.70 o 
  -5  11  14      692.81      488.75    117.53 o 
  -4  11  14      251.48       75.39     92.90 o 
  -3  11  14      759.12      598.57     90.32 o 
  -2  11  14      128.40      177.17     83.65 o 
  -1  11  14     1517.26     1299.13    143.33 o 
   0  11  14       66.34      -22.03    108.30 o 
   1  11  14        9.38       97.06    122.51 o 
   2  11  14     2593.36     2045.09    259.47 o 
   3  11  14       23.57      -14.05    101.38 o 
  -6  12  14      584.53      418.09    165.18 o 
  -5  12  14      746.63      515.74    190.69 o 
  -4  12  14      654.60      566.65    134.54 o 
  -3  12  14        1.01      309.07    112.80 o 
  -2  12  14     1365.24      907.65    143.84 o 
  -1  12  14       69.28      308.29    106.03 o 
   0  12  14      374.41      436.26    172.39 o 
 -14   1  15      461.45      425.81    153.98 o 
 -13   1  15      929.62      915.66    162.65 o 
 -12   1  15        0.70      -86.33    169.61 o 
 -11   1  15     1030.74      876.31    194.22 o 
 -10   1  15      311.40      255.49    155.86 o 
  -9   1  15      801.20      446.11    426.41 o 
  -8   1  15     1312.41     1367.52    217.67 o 
  -7   1  15      505.02      553.16    178.82 o 
  -6   1  15      631.90      740.27    103.17 o 
  -5   1  15     2073.42     2320.78    409.88 o 
  -4   1  15     1646.36     1874.69     60.03 o 
  -3   1  15      824.46      684.92     71.57 o 
  -2   1  15        4.79     -124.98    124.98 o 
  -1   1  15      275.07      308.23    118.81 o 
   0   1  15     1698.93     1895.07    285.86 o 
   1   1  15     1732.44     2049.95    208.99 o 
   2   1  15      605.55      577.81    474.33 o 
   3   1  15       41.60      338.14    262.17 o 
   4   1  15     1732.14     1748.66    285.26 o 
   5   1  15      264.41      142.09    269.72 o 
   6   1  15      432.55      676.20    268.39 o 
   7   1  15      415.56      410.04    349.24 o 
   8   1  15        1.65     -144.15    277.80 o 
 -14   2  15     1199.35      973.10    193.97 o 
 -13   2  15      397.90      105.52    155.80 o 
 -12   2  15     3439.23     3781.05    292.81 o 
 -11   2  15       11.41      222.27    174.29 o 
 -10   2  15      768.27      917.03    169.35 o 
  -9   2  15     2424.34     2256.45    246.43 o 
  -8   2  15     1692.09     1845.99    279.61 o 
  -7   2  15     2327.72     2811.35    342.00 o 
  -6   2  15      356.18      396.59    134.05 o 
  -5   2  15     1534.70     1605.31     82.24 o 
  -4   2  15     5270.48     4642.05    144.91 o 
  -3   2  15     2433.47     2574.88    229.19 o 
  -2   2  15     1319.32     1329.28    158.72 o 
  -1   2  15     1240.51     1236.61    181.03 o 
   0   2  15     4646.10     4473.48    320.40 o 
   1   2  15      751.44      934.87    200.49 o 
   2   2  15      867.93      625.03    250.24 o 
   3   2  15     2834.77     2938.28    458.39 o 
   4   2  15      187.84      327.85    224.81 o 
   5   2  15     3386.34     4222.65    528.32 o 
   6   2  15      133.88     -104.01    285.25 o 
   7   2  15       22.68      308.02    332.93 o 
   8   2  15     1440.99     1150.19    338.71 o 
 -14   3  15        5.00       -4.08    114.97 o 
 -13   3  15     2133.07     1809.99    278.14 o 
 -12   3  15      352.61      222.61    144.77 o 
 -11   3  15      769.10      832.64    174.07 o 
 -10   3  15       93.82       80.22    108.65 o 
  -9   3  15      168.32       88.07    140.11 o 
  -8   3  15     2951.70     2434.82    385.21 o 
  -7   3  15      855.79      853.81    192.64 o 
  -6   3  15      441.51      545.67    189.45 o 
  -5   3  15     1429.37     1389.12    148.61 o 
  -4   3  15     1514.35     1437.45     71.06 o 
  -3   3  15     1050.74     1193.53     91.32 o 
  -2   3  15      241.55      187.98     60.69 o 
  -1   3  15       71.36      171.83    142.20 o 
   0   3  15     2316.03     2457.41    277.29 o 
   1   3  15     2433.97     2601.15    764.29 o 
   2   3  15        3.90      130.71    149.80 o 
   3   3  15      419.05      241.36    212.08 o 
   4   3  15     2057.46     2413.75    371.95 o 
   5   3  15       13.58     -208.71    228.37 o 
   6   3  15      235.96      507.73    323.81 o 
   7   3  15      181.14      548.59    338.92 o 
   8   3  15        7.45     -281.05    281.05 o 
 -14   4  15      175.13       85.93    153.87 o 
 -13   4  15       98.93      -41.25    191.62 o 
 -12   4  15       46.99       69.67    120.61 o 
 -11   4  15      593.84      505.77    141.84 o 
 -10   4  15      464.32      695.99    158.39 o 
  -9   4  15       98.11      141.25    121.55 o 
  -8   4  15       31.09       93.85    128.66 o 
  -7   4  15       54.08       65.24    140.40 o 
  -6   4  15       87.99       15.40    102.65 o 
  -5   4  15       70.55       32.40     68.18 o 
  -4   4  15       10.42       52.38     49.23 o 
  -3   4  15       34.05      -24.30     63.26 o 
  -2   4  15      556.43      435.42     76.70 o 
  -1   4  15      459.88      419.02     78.59 o 
   0   4  15      200.70      298.06    133.78 o 
   1   4  15      106.85      -17.54    147.97 o 
   2   4  15       54.29       55.65    140.66 o 
   3   4  15      259.63      288.93    163.03 o 
   4   4  15      364.76      758.45    242.89 o 
   5   4  15       47.03      251.47    277.73 o 
   6   4  15      147.57      -29.53    314.00 o 
   7   4  15       62.93      215.23    257.02 o 
 -13   5  15     1429.81     1098.11    308.75 o 
 -12   5  15       16.88       -1.75    119.46 o 
 -11   5  15     1058.89      901.33    152.87 o 
 -10   5  15      442.09      525.40    152.50 o 
  -9   5  15     1041.11     1294.92    202.78 o 
  -8   5  15     1261.92     1062.43    193.58 o 
  -7   5  15      122.60      251.88    104.04 o 
  -6   5  15     1363.13     1316.10    318.66 o 
  -5   5  15      385.56      346.10     56.20 o 
  -4   5  15      477.10      580.33    131.64 o 
  -3   5  15     1862.57     1992.21    139.75 o 
  -2   5  15        8.68       23.98     82.65 o 
  -1   5  15     2854.32     2595.43    134.51 o 
   0   5  15      419.08      393.36     56.55 o 
   1   5  15      973.30     1188.06    204.36 o 
   2   5  15     1369.05     1524.06    192.51 o 
   3   5  15      262.88      488.21    187.05 o 
   4   5  15      741.16      891.00    189.48 o 
   5   5  15      712.56      729.43    324.22 o 
   6   5  15     1030.21      640.98    477.93 o 
   7   5  15      905.38      826.14    295.90 o 
 -13   6  15      292.34      166.83    139.10 o 
 -12   6  15     1489.31     1315.13    301.73 o 
 -11   6  15      125.03      158.91    137.15 o 
 -10   6  15     1224.43     1180.78    138.66 o 
  -9   6  15      931.66      894.39    131.55 o 
  -8   6  15      232.31      214.55    108.07 o 
  -7   6  15     1947.86     1824.71    150.42 o 
  -6   6  15      243.98      303.77     98.21 o 
  -5   6  15     1274.48     1368.92    120.79 o 
  -4   6  15     1533.50     1438.20    133.88 o 
  -3   6  15     1056.96     1113.02    132.82 o 
  -2   6  15     1085.79     1038.16     81.95 o 
  -1   6  15      355.66      286.29     66.16 o 
   0   6  15     2002.72      583.89    208.07 o 
   1   6  15      869.19      842.44     79.89 o 
   2   6  15      452.09      419.32    220.27 o 
   3   6  15     1667.90     1529.31    196.27 o 
   4   6  15       84.24      201.66    165.26 o 
   5   6  15     2804.17     3075.65    300.65 o 
   6   6  15      308.33      440.41    331.08 o 
 -12   7  15      148.01      633.43    265.87 o 
 -11   7  15      285.62       80.36    134.61 o 
 -10   7  15      105.25        9.54    116.62 o 
  -9   7  15      181.86      235.41    107.49 o 
  -8   7  15      486.06      504.05    147.72 o 
  -7   7  15       38.94      -69.76     92.23 o 
  -6   7  15      541.81      422.36     82.31 o 
  -5   7  15      336.50      435.12     92.29 o 
  -4   7  15      942.28      762.78    145.86 o 
  -3   7  15      130.03       46.64    104.43 o 
  -2   7  15        0.79       84.17     71.48 o 
  -1   7  15      236.52      210.82     76.81 o 
   0   7  15      418.25      283.35     94.77 o 
   1   7  15      748.58      542.93    132.33 o 
   2   7  15       19.20      -39.55    132.34 o 
   3   7  15       88.74      -22.25    149.05 o 
   4   7  15      970.45      512.22    181.66 o 
   5   7  15        3.00      245.34    174.40 o 
   6   7  15       33.59       62.69    209.56 o 
 -11   8  15      317.31      230.95    121.16 o 
 -10   8  15      685.18      657.52    108.83 o 
  -9   8  15       18.28      -16.31     97.83 o 
  -8   8  15        0.52     -108.38    108.38 o 
  -7   8  15      228.74      162.98    114.58 o 
  -6   8  15      388.41      292.26    101.10 o 
  -5   8  15      774.76      625.43     87.28 o 
  -4   8  15       73.78      210.06     96.45 o 
  -3   8  15      124.22      249.62     77.54 o 
  -2   8  15     1104.44     1035.24     97.79 o 
  -1   8  15       94.16       35.61    105.78 o 
   0   8  15        6.03       23.44     70.46 o 
   1   8  15      231.35      442.47    156.16 o 
   2   8  15       31.56       44.52     84.79 o 
   3   8  15      302.93      491.24    161.68 o 
   4   8  15      141.28      111.69    152.24 o 
   5   8  15        6.15      -92.04    160.02 o 
 -10   9  15      548.28      654.68    109.63 o 
  -9   9  15     1485.39     1138.18    225.28 o 
  -8   9  15      223.85      193.53    104.10 o 
  -7   9  15        4.52       65.72     70.33 o 
  -6   9  15     1832.14     1644.30    102.44 o 
  -5   9  15       41.24      -71.82    142.71 o 
  -4   9  15       36.45      -51.40     88.77 o 
  -3   9  15     2059.91     2194.52    352.16 o 
  -2   9  15       69.18       85.23    114.38 o 
  -1   9  15     1678.97     1929.23    192.86 o 
   0   9  15       32.91      169.75     80.18 o 
   1   9  15      304.47      132.32    127.54 o 
   2   9  15      897.18      779.15    141.04 o 
   3   9  15      141.10      207.93    330.13 o 
   4   9  15      419.72      197.09    157.28 o 
  -9  10  15      327.11      618.19    172.76 o 
  -8  10  15      123.18       36.85     84.10 o 
  -7  10  15      660.09      482.59    118.79 o 
  -6  10  15      103.44      230.79     93.69 o 
  -5  10  15      798.54      572.84     90.21 o 
  -4  10  15      360.46      129.82    102.87 o 
  -3  10  15        1.62      -54.18    131.30 o 
  -2  10  15     1621.90     1303.73    135.90 o 
  -1  10  15        1.90       70.65    139.71 o 
   0  10  15      433.12      614.77    177.23 o 
   1  10  15      426.19      447.20    106.66 o 
   2  10  15       90.22       47.72    124.91 o 
  -7  11  15        0.05      107.09    124.04 o 
  -6  11  15      128.94      245.27    119.86 o 
  -5  11  15       13.11      211.00    239.17 o 
  -4  11  15       91.92      360.83    219.27 o 
  -3  11  15      127.96      161.60     89.33 o 
  -2  11  15        2.62      -30.10    155.00 o 
  -1  11  15      110.07      119.46     83.03 o 
   0  11  15       35.59      349.00    221.30 o 
 -14   0  16       98.83     -224.88    224.88 o 
 -13   0  16      562.27      797.72    241.05 o 
 -12   0  16     2720.68     2337.99   1367.71 o 
 -11   0  16      565.91      355.78    283.73 o 
 -10   0  16      935.34      691.37    516.81 o 
  -9   0  16     1160.49     1194.87    314.81 o 
  -8   0  16     4269.36     4464.06    448.81 o 
  -7   0  16      473.00      239.54    246.00 o 
  -6   0  16        4.53      252.86    237.32 o 
  -5   0  16     2383.43     2481.50    207.96 o 
  -4   0  16     1791.79     1479.30    184.58 o 
  -3   0  16     2676.18     3171.14    265.96 o 
  -2   0  16     1698.18     1743.06    232.82 o 
  -1   0  16       15.33      484.20    190.64 o 
   0   0  16     5355.12     5357.14    589.91 o 
   1   0  16        1.34     -190.76    190.76 o 
   2   0  16      842.00     1159.75    347.70 o 
   3   0  16     1987.17     1789.78    407.84 o 
   4   0  16       56.08      164.67    569.48 o 
   5   0  16     4420.57     4838.00    624.37 o 
   6   0  16       31.73     -301.90    373.74 o 
   7   0  16      294.68      332.17    408.24 o 
 -14   1  16       40.90       73.21    350.43 o 
 -13   1  16     1377.81     1250.75    184.12 o 
 -12   1  16      198.89      126.62    161.15 o 
 -11   1  16     1302.04     1280.91    286.16 o 
 -10   1  16       29.06       17.30    206.78 o 
  -9   1  16      652.78      569.72    243.17 o 
  -8   1  16     1068.98      695.87    290.49 o 
  -7   1  16     1119.88      913.96    120.89 o 
  -6   1  16       77.71      120.38     83.74 o 
  -5   1  16      878.14      665.92    167.25 o 
  -4   1  16     2548.52     2457.24    247.26 o 
  -3   1  16      111.64      404.35    154.33 o 
  -2   1  16       72.67      348.78    131.37 o 
  -1   1  16      927.16     1053.46    178.47 o 
   0   1  16        5.64       46.00    120.66 o 
   1   1  16     1966.92     2178.11    203.24 o 
   2   1  16       22.07       13.61    249.60 o 
   3   1  16       24.77      201.96    216.32 o 
   4   1  16     1409.55     1436.99    359.69 o 
   5   1  16       18.08      142.99    285.88 o 
   6   1  16      512.69      553.33    286.97 o 
   7   1  16      127.05      381.61    297.06 o 
 -13   2  16       13.27       42.61    167.40 o 
 -12   2  16       34.24     -161.24    161.24 o 
 -11   2  16        0.52     -143.37    143.37 o 
 -10   2  16       47.91      -83.07    141.39 o 
  -9   2  16       66.42       44.58    125.82 o 
  -8   2  16       61.49       23.62    130.09 o 
  -7   2  16      140.92       79.28    121.65 o 
  -6   2  16        2.48      -49.93    107.31 o 
  -5   2  16      129.84      116.04     96.82 o 
  -4   2  16       80.89       53.42     41.01 o 
  -3   2  16      240.21      153.57     64.33 o 
  -2   2  16      391.91      706.41    239.43 o 
  -1   2  16       25.87       56.44    116.27 o 
   0   2  16        3.12      -24.06    116.78 o 
   1   2  16       62.22       42.22    144.01 o 
   2   2  16      114.87       72.38    156.61 o 
   3   2  16        2.97      329.84    265.20 o 
   4   2  16       16.60      166.53    222.93 o 
   5   2  16        1.92       47.61    234.39 o 
   6   2  16       56.14      -76.25    305.90 o 
 -13   3  16      525.95      310.84    157.68 o 
 -12   3  16      318.05      320.79    147.44 o 
 -11   3  16     1225.02     1243.74    178.39 o 
 -10   3  16        9.82       47.27    186.09 o 
  -9   3  16     1259.91     1297.39    164.96 o 
  -8   3  16     1206.64     1402.08    336.32 o 
  -7   3  16      655.06      565.63    104.32 o 
  -6   3  16     1865.59     1778.00     96.16 o 
  -5   3  16       17.91        3.10    118.98 o 
  -4   3  16     2296.68     1524.22    439.54 o 
  -3   3  16      869.83      618.71     76.30 o 
  -2   3  16      789.97      586.57    122.55 o 
  -1   3  16      567.31      536.08    133.56 o 
   0   3  16       77.89       -8.90    152.89 o 
   1   3  16     1236.14     1079.59    308.66 o 
   2   3  16      607.13      307.14    194.78 o 
   3   3  16      535.34      616.51    218.51 o 
   4   3  16     1402.88     1630.51    554.95 o 
   5   3  16       46.83     -262.12    262.12 o 
   6   3  16      435.19      529.62    288.99 o 
 -13   4  16      651.35      438.38    164.92 o 
 -12   4  16     1521.79     1127.86    289.44 o 
 -11   4  16      288.40      -11.69    153.38 o 
 -10   4  16      964.03      984.04    172.82 o 
  -9   4  16      956.55      747.35    185.12 o 
  -8   4  16     2559.24     2582.07    189.03 o 
  -7   4  16      626.39      473.87     88.03 o 
  -6   4  16        1.17       16.18    113.47 o 
  -5   4  16     2461.17     2478.06    156.75 o 
  -4   4  16      495.74      410.15     85.01 o 
  -3   4  16     1635.79     1680.07    148.43 o 
  -2   4  16     1347.11     1226.76     57.28 o 
  -1   4  16      219.19      148.64     63.34 o 
   0   4  16     3874.36     3804.64    209.48 o 
   1   4  16       46.67      127.09    228.06 o 
   2   4  16      550.99      366.45    209.58 o 
   3   4  16     1067.56      989.99    196.95 o 
   4   4  16        3.45      121.21    169.49 o 
   5   4  16     2027.13     1793.24    414.58 o 
   6   4  16       78.21      -77.16    320.08 o 
 -12   5  16      395.91      294.46    172.38 o 
 -11   5  16      304.02      258.11    171.44 o 
 -10   5  16       27.80      196.28    133.38 o 
  -9   5  16      286.55      410.32    150.19 o 
  -8   5  16      629.55      629.09    100.61 o 
  -7   5  16      802.14      689.17     89.99 o 
  -6   5  16        2.96      -46.58     89.84 o 
  -5   5  16      772.52      772.03     95.45 o 
  -4   5  16     1626.60     1529.06     94.85 o 
  -3   5  16       14.77       57.49     69.44 o 
  -2   5  16       16.48       38.58     76.15 o 
  -1   5  16      730.72      761.17     55.64 o 
   0   5  16       39.70      110.80    128.13 o 
   1   5  16     1091.94     1066.69    237.58 o 
   2   5  16        6.38      213.70    238.54 o 
   3   5  16       40.66      -59.85    210.81 o 
   4   5  16     1163.99     1156.42    217.37 o 
   5   5  16       51.79      211.42    189.65 o 
 -12   6  16       35.48      -20.38    139.17 o 
 -11   6  16      232.32      195.96    145.84 o 
 -10   6  16      604.43      661.72    142.57 o 
  -9   6  16      116.21      393.66    149.81 o 
  -8   6  16        8.14      -46.53     82.78 o 
  -7   6  16       71.73      133.61     80.99 o 
  -6   6  16       20.57      -25.73     83.52 o 
  -5   6  16      110.21       21.42    100.04 o 
  -4   6  16       76.09       77.33    107.22 o 
  -3   6  16      106.15       84.57     62.52 o 
  -2   6  16      942.34      952.96    115.18 o 
  -1   6  16      199.15      219.33     62.06 o 
   0   6  16       71.42      211.28    147.56 o 
   1   6  16      210.45      102.11    165.16 o 
   2   6  16       83.66     -199.04    204.55 o 
   3   6  16       91.71      135.58    158.08 o 
   4   6  16      159.12      349.49    216.06 o 
   5   6  16       14.11       26.69    339.01 o 
 -11   7  16     1251.55     1077.10    154.69 o 
 -10   7  16       11.07      159.56    103.05 o 
  -9   7  16      811.36      787.29    210.48 o 
  -8   7  16      577.23      444.00     99.89 o 
  -7   7  16        1.35       76.51     81.84 o 
  -6   7  16     2834.93     2768.18    174.17 o 
  -5   7  16       85.96       63.59     59.43 o 
  -4   7  16      733.77      670.98    103.72 o 
  -3   7  16      912.32      869.80    115.29 o 
  -2   7  16      263.58      151.20     71.76 o 
  -1   7  16     1353.82     1179.07    178.12 o 
   0   7  16        4.38      -67.50    123.76 o 
   1   7  16      328.35      315.52    210.36 o 
   2   7  16      652.15      625.05    173.62 o 
   3   7  16      618.60     1095.78    269.81 o 
   4   7  16      451.95      258.99    286.93 o 
 -10   8  16     1279.14     1606.43    190.82 o 
  -9   8  16      219.13      270.84    111.09 o 
  -8   8  16      999.29     1109.13    150.61 o 
  -7   8  16     1192.86      988.85    100.39 o 
  -6   8  16      220.03      184.99     72.65 o 
  -5   8  16      978.53      818.30     92.49 o 
  -4   8  16      332.75      217.50     96.26 o 
  -3   8  16      652.04      504.01    118.18 o 
  -2   8  16     1804.81     1808.41    109.57 o 
  -1   8  16      127.23      241.82    102.27 o 
   0   8  16     1197.74      940.44    108.44 o 
   1   8  16       94.20     -144.80    144.80 o 
   2   8  16      514.21      488.93    294.31 o 
   3   8  16      543.39      513.15    179.02 o 
  -8   9  16       87.39      -88.26     88.26 o 
  -7   9  16      208.18      250.66     78.28 o 
  -6   9  16       86.73      168.22    106.58 o 
  -5   9  16      203.63      203.25    134.80 o 
  -4   9  16      712.71      731.76    111.72 o 
  -3   9  16       33.67      147.07    127.40 o 
  -2   9  16       80.16      152.71     85.45 o 
  -1   9  16      177.70      262.51    121.25 o 
   0   9  16       11.13      -46.66     82.30 o 
   1   9  16      242.29      398.12    148.83 o 
   2   9  16       32.42      -96.73    169.73 o 
  -6  10  16       46.04      126.15     86.37 o 
  -5  10  16      127.93      295.78    103.85 o 
  -4  10  16       14.42      459.59    126.13 o 
  -3  10  16        0.03       71.63    108.04 o 
  -2  10  16      343.38      236.50    135.59 o 
  -1  10  16      176.84      174.99    163.11 o 
   0  10  16        1.71      -56.10    200.99 o 
 -12   1  17      519.53      458.68    230.12 o 
 -11   1  17      134.04        0.87    184.93 o 
 -10   1  17        4.20     -213.61    228.98 o 
  -9   1  17     1145.03      506.45    263.62 o 
  -8   1  17       24.20     -111.79    111.79 o 
  -7   1  17      448.83      594.97    103.61 o 
  -6   1  17      331.15      207.35     65.18 o 
  -5   1  17       72.97       98.57     87.01 o 
  -4   1  17     2336.09     2911.27    229.32 o 
  -3   1  17       78.34       -2.09    113.33 o 
  -2   1  17      251.57      298.35    159.51 o 
  -1   1  17      758.67      752.23    148.68 o 
   0   1  17        1.32      217.30    143.85 o 
   1   1  17     1645.59     1279.33    312.39 o 
   2   1  17       37.42      -45.85    198.87 o 
   3   1  17      128.79        8.05    175.54 o 
   4   1  17     1279.61     1037.86    388.94 o 
   5   1  17       39.81     -267.23    271.12 o 
 -12   2  17      341.98      381.48    172.79 o 
 -11   2  17      881.37      793.78    170.95 o 
 -10   2  17      584.66      352.07    153.83 o 
  -9   2  17      409.52      429.33    188.60 o 
  -8   2  17     3765.48     3699.69    265.05 o 
  -7   2  17      138.12      171.28    119.85 o 
  -6   2  17      231.32      229.36     90.21 o 
  -5   2  17     1853.69     1795.05    148.22 o 
  -4   2  17      120.16      153.71    131.59 o 
  -3   2  17     2373.85     2506.99    201.05 o 
  -2   2  17       29.02       63.89    120.22 o 
  -1   2  17      233.59      252.12    143.15 o 
   0   2  17     4113.68     3672.61    312.21 o 
   1   2  17       44.55      -12.60    124.69 o 
   2   2  17      963.45      834.90    226.54 o 
   3   2  17      734.38     1102.31    244.24 o 
   4   2  17      253.26      215.60    317.79 o 
   5   2  17     1344.96     1464.85    349.17 o 
 -12   3  17     1083.89      531.10    176.84 o 
 -11   3  17        3.08       55.41    210.97 o 
 -10   3  17        0.45      573.90    178.57 o 
  -9   3  17      770.01      739.60    152.30 o 
  -8   3  17      144.84      347.28    159.25 o 
  -7   3  17     1035.46     1121.56    250.82 o 
  -6   3  17       55.90      -53.81    110.66 o 
  -5   3  17      119.42       -9.24     78.35 o 
  -4   3  17     2425.09     2000.78    317.14 o 
  -3   3  17        2.86      -35.31    145.51 o 
  -2   3  17      408.05      286.15    186.53 o 
  -1   3  17      750.34      774.85    160.35 o 
   0   3  17       13.30       13.99    137.02 o 
   1   3  17     1057.11     1249.37    181.99 o 
   2   3  17       12.83      141.24    194.00 o 
   3   3  17       84.85      -62.11    193.72 o 
   4   3  17      816.01      821.81    244.31 o 
   5   3  17      176.41      227.68    272.59 o 
 -12   4  17        3.79      376.92    200.69 o 
 -11   4  17       37.08      -77.02    198.17 o 
 -10   4  17      331.15      237.53    200.31 o 
  -9   4  17      230.47      204.93    128.97 o 
  -8   4  17       80.54        0.93    104.45 o 
  -7   4  17       47.48        7.92     82.66 o 
  -6   4  17       43.85       27.38    125.10 o 
  -5   4  17       37.12      119.45    136.21 o 
  -4   4  17        0.06      114.40     65.04 o 
  -3   4  17      110.56       84.91    131.20 o 
  -2   4  17       18.72       50.66    139.26 o 
  -1   4  17      157.39      124.86    131.52 o 
   0   4  17      103.69      139.43    128.35 o 
   1   4  17       25.01      152.43    147.25 o 
   2   4  17      166.61      297.92    195.82 o 
   3   4  17        1.49     -255.88    255.88 o 
   4   4  17       45.33      182.05    190.56 o 
 -11   5  17      870.42      624.29    185.23 o 
 -10   5  17       66.40      265.52    197.32 o 
  -9   5  17      927.48      537.29    183.58 o 
  -8   5  17      119.15      133.16     85.95 o 
  -7   5  17      405.69      283.44    119.28 o 
  -6   5  17      463.46      485.64    125.63 o 
  -5   5  17      138.91       37.36    143.77 o 
  -4   5  17      754.81      698.22     97.26 o 
  -3   5  17      943.85      873.14    279.80 o 
  -2   5  17      905.44      697.58    167.99 o 
  -1   5  17      762.24      800.52    143.43 o 
   0   5  17       65.65       87.29    136.95 o 
   1   5  17      641.26      547.67    149.09 o 
   2   5  17       88.98      460.35    208.73 o 
   3   5  17      811.98      968.34    330.41 o 
   4   5  17      409.90      540.00    244.40 o 
 -10   6  17      734.86      520.91    190.02 o 
  -9   6  17       72.02       95.86     97.21 o 
  -8   6  17     1237.19     1163.95    143.67 o 
  -7   6  17      411.39      228.14     84.17 o 
  -6   6  17      247.85      450.95     89.79 o 
  -5   6  17     1425.02     1293.95    240.04 o 
  -4   6  17        6.09      168.10    103.63 o 
  -3   6  17     1027.08     1318.82    257.50 o 
  -2   6  17      473.76      439.64    141.86 o 
  -1   6  17       43.21        9.71    141.42 o 
   0   6  17     1629.02     1441.33    329.74 o 
   1   6  17        0.38      180.38    135.82 o 
   2   6  17     1126.26     1182.44    274.54 o 
   3   6  17      398.44      206.77    213.06 o 
  -9   7  17      308.24      559.84    132.33 o 
  -8   7  17      108.96       23.09    105.27 o 
  -7   7  17      591.39      459.43     73.85 o 
  -6   7  17        0.95      -89.28    113.11 o 
  -5   7  17      188.50       43.85    105.49 o 
  -4   7  17      911.65      778.44    138.20 o 
  -3   7  17       38.64      -21.18    198.98 o 
  -2   7  17       21.90      -65.45    146.04 o 
  -1   7  17      331.17      259.04    129.00 o 
   0   7  17        1.67      174.10    164.41 o 
   1   7  17      515.86      748.73    156.56 o 
   2   7  17        0.63     -240.70    240.70 o 
  -8   8  17        0.69      175.22    141.83 o 
  -7   8  17      139.92      157.86     94.33 o 
  -6   8  17      127.06      240.16    129.33 o 
  -5   8  17      109.41      157.74    125.89 o 
  -4   8  17        7.01      -19.20    122.31 o 
  -3   8  17       69.29       82.06    118.30 o 
  -2   8  17      253.26       30.37    125.91 o 
  -1   8  17      143.96       64.51    129.62 o 
   0   8  17        0.61      125.75    145.82 o 
   1   8  17       11.81      407.61    388.67 o 
  -5   9  17      154.48      248.26    184.70 o 
  -4   9  17      443.98      277.24    113.06 o 
  -3   9  17      519.09      391.46    157.22 o 
  -2   9  17      797.74      701.14    167.95 o 
 -11   0  18     1754.61     1577.28    404.21 o 
 -10   0  18      396.77       45.00    278.89 o 
  -9   0  18        9.71        3.63    444.77 o 
  -8   0  18     2449.22     1197.38    946.55 o 
  -7   0  18        8.86       97.07    254.67 o 
  -6   0  18      513.10      744.77    256.49 o 
  -5   0  18     2053.08     2373.88    453.13 o 
  -4   0  18      250.06       19.71    208.97 o 
  -3   0  18     2100.84     2467.93    271.94 o 
  -2   0  18      147.91       20.68    228.09 o 
  -1   0  18     1252.31     1331.70    246.50 o 
   0   0  18     1483.84     1774.84    275.34 o 
   1   0  18      941.84     1094.52    260.77 o 
   2   0  18      591.53      361.79    381.00 o 
   3   0  18      194.13      -74.52    218.88 o 
 -11   1  18      117.68       89.65    152.61 o 
 -10   1  18       44.17      211.24    142.58 o 
  -9   1  18     1102.74      886.19    175.60 o 
  -8   1  18        8.11      -49.71    117.36 o 
  -7   1  18     1207.21     1153.26    183.77 o 
  -6   1  18        6.34      105.38    126.95 o 
  -5   1  18        6.46      -31.97    118.41 o 
  -4   1  18     1756.01     1845.58    218.86 o 
  -3   1  18      102.74      118.45    165.44 o 
  -2   1  18      452.62      503.46    179.27 o 
  -1   1  18      286.17      215.67    152.82 o 
   0   1  18      390.91      568.15    172.73 o 
   1   1  18      603.65      635.33    205.63 o 
   2   1  18      100.02      559.87    173.48 o 
   3   1  18      276.99      332.43    194.05 o 
 -11   2  18        1.02       15.57    170.74 o 
 -10   2  18       37.44       79.29    143.23 o 
  -9   2  18       47.19     -105.96    151.55 o 
  -8   2  18       11.00       22.43    100.88 o 
  -7   2  18       60.43      121.27    171.81 o 
  -6   2  18      184.08      -22.33    183.91 o 
  -5   2  18        7.43       48.11    118.94 o 
  -4   2  18        0.47      -26.38    131.92 o 
  -3   2  18       16.14       12.85    166.51 o 
  -2   2  18       28.24     -106.33    128.26 o 
  -1   2  18       98.18      102.98    145.44 o 
   0   2  18        7.23       93.59    138.32 o 
   1   2  18        5.45     -198.85    198.85 o 
   2   2  18       41.73       55.13    156.88 o 
   3   2  18        8.53      229.51    201.03 o 
 -10   3  18      153.31      159.45    134.46 o 
  -9   3  18      909.84      825.36    175.84 o 
  -8   3  18        7.53       77.87    162.44 o 
  -7   3  18     1124.54     1240.81    199.91 o 
  -6   3  18      274.61      359.62    275.97 o 
  -5   3  18      853.51      920.20    167.97 o 
  -4   3  18      867.52      964.91    188.75 o 
  -3   3  18        0.31      -55.32    139.34 o 
  -2   3  18      500.54      829.71    155.04 o 
  -1   3  18      580.20      379.55    188.82 o 
   0   3  18      422.44      591.99    171.21 o 
   1   3  18      638.82      749.07    187.89 o 
   2   3  18       27.29      109.09    165.49 o 
   3   3  18      957.20      893.61    277.60 o 
 -10   4  18      392.58      774.16    153.16 o 
  -9   4  18        4.18      231.22    130.27 o 
  -8   4  18     2207.50     1534.90    475.79 o 
  -7   4  18       58.02       46.73    137.79 o 
  -6   4  18      645.75      799.22    193.30 o 
  -5   4  18     1090.07     1043.40    155.96 o 
  -4   4  18      113.43      215.05    164.48 o 
  -3   4  18     2698.28     2873.34    246.10 o 
  -2   4  18        1.81      134.60    143.95 o 
  -1   4  18      282.84      348.46    145.15 o 
   0   4  18     1175.32     1215.56    208.65 o 
   1   4  18      349.84      411.56    159.46 o 
   2   4  18      919.45      951.32    410.94 o 
  -9   5  18      641.49      357.86    110.96 o 
  -8   5  18        1.83      522.86    169.24 o 
  -7   5  18      570.22      482.53     94.26 o 
  -6   5  18       33.69      -67.78     67.78 o 
  -5   5  18       19.60        6.85    176.72 o 
  -4   5  18      652.75      432.60    170.70 o 
  -3   5  18        2.26     -128.33    188.51 o 
  -2   5  18      250.25      -15.54    144.24 o 
  -1   5  18      379.02      555.13    192.65 o 
   0   5  18      299.44       13.47    132.99 o 
   1   5  18      349.29      318.01    180.88 o 
  -8   6  18       20.18       78.57    137.09 o 
  -7   6  18      100.72      166.86    119.86 o 
  -6   6  18      291.37      147.90    118.20 o 
  -5   6  18        6.30        5.19    115.97 o 
  -4   6  18        2.16       46.05    171.24 o 
  -3   6  18       54.27      134.88    182.86 o 
  -2   6  18      145.26       75.02    146.68 o 
  -1   6  18      151.06      265.65    242.81 o 
   0   6  18       37.73      239.18    142.71 o 
  -7   7  18      511.67      482.71    140.45 o 
  -6   7  18      405.53      347.23    133.18 o 
  -5   7  18      973.52      788.89    160.71 o 
  -4   7  18      254.57      284.36    166.21 o 
  -3   7  18      225.77       50.81    127.50 o 
  -2   7  18      990.23      810.02    189.03 o 
  -1   7  18      230.12      194.93    146.98 o 
  -9   1  19      505.04      289.37    270.86 o 
  -8   1  19       40.23      468.48    277.59 o 
  -7   1  19      571.44      407.23    150.44 o 
  -6   1  19        7.36       11.33    139.61 o 
  -5   1  19      440.65      488.67    167.80 o 
  -4   1  19      437.17      385.42    162.21 o 
  -3   1  19      260.61      272.60    207.62 o 
  -2   1  19      316.60      268.48    167.18 o 
  -1   1  19      238.04       -1.61    152.38 o 
   0   1  19      490.13      604.96    177.00 o 
   1   1  19      423.60      662.31    182.79 o 
  -9   2  19       32.86      203.99    211.36 o 
  -8   2  19     1915.93     1507.99    250.78 o 
  -7   2  19      218.93      217.58    190.12 o 
  -6   2  19      802.23      907.64    182.18 o 
  -5   2  19      505.02      534.45    156.11 o 
  -4   2  19     1107.22     1111.03    171.85 o 
  -3   2  19      894.40      862.80    168.83 o 
  -2   2  19      158.58       69.99    153.41 o 
  -1   2  19      298.86      427.39    177.91 o 
   0   2  19      875.56      625.20    175.52 o 
  -8   3  19      150.10      -46.55    173.07 o 
  -7   3  19      547.53      342.26    185.03 o 
  -6   3  19       19.68       58.68    148.07 o 
  -5   3  19      156.56      454.39    164.70 o 
  -4   3  19      770.24      768.08    202.67 o 
  -3   3  19      521.55      415.98    153.33 o 
  -2   3  19       55.54      -84.55    153.68 o 
  -1   3  19      523.06      763.86    189.96 o 
   0   3  19      753.52      803.67    181.46 o 
  -7   4  19       16.89     -142.06    157.48 o 
  -6   4  19       79.03       96.14    136.94 o 
  -5   4  19        8.41     -192.92    192.92 o 
  -4   4  19        2.20     -153.30    155.86 o 
  -3   4  19        1.82      131.23    142.65 o 
  -2   4  19       48.94      405.70    166.76 o 
  -1   4  19       67.78       54.22    160.89 o 
  -6   5  19       14.37      334.72    146.42 o 
  -5   5  19      602.43      437.31    151.27 o 
  -4   5  19      425.30      328.50    187.93 o 
  -3   5  19      189.37      361.94    165.29 o 
  -2   5  19      563.65      291.56    184.28 o 
                                                 
